# Supplementary material for: Pollination crisis Down‐Under: Has Australasia dodged the bullet?
Source: Ecol Evol. 2023 Oct 30;13(11):e10639. doi: 10.1002/ece3.10639 (PMC10615657; doi:10.1002/ece3.10639)
Supplement: Supplementary file 2 — Appendix S2 [file ECE3-13-e10639-s002.xlsx]

## Sheet: #01 Pollinat Crisis
CITATION	COUNTRY	REGION
Abrol, D. P. 2012. Climate Change and Pollinators. Pages 479-508 in D. P. Abrol, editor. Pollination Biology: Biodiversity Conservation and Agricultural Production. Springer, Dordrecht, Heidelberg, London, New York.	INDIA	ASIA
Abrol, D. P. 2012. Pollination Biology: Biodiversity Conservation and Agricultural Production.	INDIA	ASIA
Abrol, D. P. 2013. Conservation of bee trees as world heritage sites. Current Science 104:812-813.	INDIA	ASIA
Aizen, M. A., and L. D. Harder. 2009. The Global Stock of Domesticated Honey Bees Is Growing Slower Than Agricultural Demand for Pollination. Current Biology 19:915-918.	ARGENTINA	SOUTH AMERICA
Al Naggar, Y., M. Brinkmann, C. M. Sayes, S. N. Al-Kahtani, S. A. Dar, H. R. El-Seedi, B. Gruenewald, and J. P. Giesy. 2021. Are Honey Bees at Risk from Microplastics? Toxics 9.	EGYPT	AFRICA
Ashworth, L., M. Quesada, A. Casas, R. Aguilar, and K. Oyama. 2009. Pollinator-dependent food production in Mexico. Biological Conservation 142:1050-1057.	MEXICO	NORTH AMERICA
Bartomeus, I., J. R. Stavert, D. Ward, and O. Aguado. 2019. Historical collections as a tool for assessing the global pollination crisis. Royal Society Philosophical Transactions Biological Sciences 374:20170389-20170389.	SPAIN	EUROPE
Bartomeus, I., J. S. Ascher, J. Gibbs, B. N. Danforth, D. L. Wagner, S. M. Hedtke, and R. Winfree. 2013. Historical changes in northeastern US bee pollinators related to shared ecological traits. Proceedings of the National Academy of Sciences of the United States of America 110:4656-4660.	USA	NORTH AMERICA
Batra, S. W. T. 2001. Coaxing pollen bees to work for us.	USA	NORTH AMERICA
Biró, E., J. Bodis, T. Nagy, J. Toekoelyi, and V. A. Molnar. 2015. Honeybee (Apis mellifera) mediated increased reproductive success of a rare deceptive orchid. Applied Ecology and Environmental Research 13:181-192.	HUNGARY	EUROPE
Blacquiere, T. 2010. Care for bees: for many reasons and in many ways. Proceedings of the Netherlands Entomological Society Meeting 21:35-41.	NETHERLANDS	EUROPE
Bloch, D., N. Werdenberg, and A. Erhardt. 2006. Pollination crisis in the butterfly-pollinated wild carnation Dianthus carthusianorum? New Phytologist 169:699-706.	SWITZERLAND	EUROPE
Brosi, B. J. 2009. The complex responses of social stingless bees (Apidae: Meliponini) to tropical deforestation. Forest Ecology and Management 258:1830-1837.	COSTA RICA	NORTH AMERICA
Brosi, B. J., G. C. Daily, and P. R. Ehrlich. 2007. Bee community shifts with landscape context in a tropical countryside. Ecological Applications 17:418-430.	COSTA RICA	NORTH AMERICA
Brosi, B. J., G. C. Daily, T. M. Shih, F. Oviedo, and G. Duran. 2008. The effects of forest fragmentation on bee communities in tropical countryside. Journal of Applied Ecology 45:773-783.	COSTA RICA	NORTH AMERICA
Buchmann, S. L., and G. P. Nabhan. 1996. The pollination crisis - The plight of the honey bee and the decline of other pollinators imperils future harvests. Sciences-New York 36:22-27.	USA	NORTH AMERICA
Carbone, L. M., J. Tavella, J. G. Pausas, and R. Aguilar. 2019. A global synthesis of fire effects on pollinators. Global Ecology & Biogeography.	ARGENTINA	SOUTH AMERICA
Caron, D. M. 2001. Neotropical pollination: crisis, crossroads, and conservation [pollination crisis]. Pages 113-156 in C. S. Stubbs and F. A. Drummond, editors. Bees and crop pollination - crisis, crossroads, conservation.	USA	NORTH AMERICA
Chapron, G., H. Levrel, Y. Meinard, and F. Courchamp. 2018. Satire for Conservation in the 21st Century. Trends in Ecology & Evolution 33:478-480.	SWEDEN	EUROPE
de Jong, T. J. 2012. Pollination crisis, plant sex systems, and predicting evolutionary trends in attractiveness. Systematics Association Special Volume Series 81:28-43.	NETHERLANDS	EUROPE
De Laet, C., T. K. Olszewski, and C. Grison. 2019. Melliferous potential of Mentha aquatica. Journal of Apicultural Research 58:714-719.	FRANCE	EUROPE
Delgado-Carrillo, O., S. Marten-Rodriguez, L. Ashworth, R. Aguilar, M. Lopezaraiza-Mikel, and M. Quesada. 2018. Temporal variation in pollination services to Cucurbita moschata is determined by bee gender and diversity. Ecosphere 9.	MEXICO	NORTH AMERICA
Dötterl, S., and N. J. Vereecken. 2010. The chemical ecology and evolution of bee-flower interactions: a review and perspectives. Canadian Journal of Zoology 88:668-697.	GERMANY	EUROPE
El-Sayed, A. M., C. R. Unelius, and D. M. Suckling. 2018. Honey Norisoprenoids Attract Bumble Bee, Bombus terrestris, in New Zealand Mountain Beech Forests. Journal of Agricultural and Food Chemistry 66:13065-13072.	NEW ZEALAND	NEW ZEALAND
Fantinato, E., and C. Buffa. 2019. Animal-mediated interactions for pollination in saltmarsh communities. Plant Sociology 56:35-42.	ITALY	EUROPE
Farooqui, T. 2013. A potential link among biogenic amines-based pesticides, learning and memory, and colony collapse disorder: A unique hypothesis. Neurochemistry International 62:122-136.	USA	NORTH AMERICA
Filipiak, M., K. Kuszewska, M. Asselman, B. Denisow, E. Stawiarz, M. Woyciechowski, and J. Weiner. 2017. Ecological stoichiometry of the honeybee: Pollen diversity and adequate species composition are needed to mitigate limitations imposed on the growth and development of bees by pollen quality. Plos One 12.	POLAND	EUROPE
Fründ, J., C. F. Dormann, A. Holzschuh, and T. Tscharntke. 2013. Bee diversity effects on pollination depend on functional complementarity and niche shifts. Ecology 94:2042-2054.	GERMANY	EUROPE
Gargano, D., G. Fenu, and L. Bernardo. 2017. Local shifts in floral biotic interactions in habitat edges and their effect on quantity and quality of plant offspring. AoB PLANTS 9.	ITALY	EUROPE
Garibaldi, L. A., M. A. Aizen, A. M. Klein, S. A. Cunningham, and L. D. Harder. 2011. Global growth and stability of agricultural yield decrease with pollinator dependence. Proceedings of the National Academy of Sciences of the United States of America 108:5909-5914.	ARGENTINA	SOUTH AMERICA
Garibaldi, L. A., M. A. Aizen, S. A. Cunningham, and A. M. Klein. 2009. Pollinator shortage and global crop yield: Looking at the whole spectrum of pollinator dependency. Communicative & integrative biology 2:37-39.	ARGENTINA	SOUTH AMERICA
Ghazoul, J. 2005. Buzziness as usual? Questioning the global pollination crisis. Trends in Ecology & Evolution 20:367-373.	UK	EUROPE
Ghazoul, J. 2005. Response to Steffan-Dewenter et al.: Questioning the global pollination crisis. Trends in Ecology & Evolution 20:652-653.	UK	EUROPE
Ghazoul, J. 2015. Qualifying pollinator decline evidence. Science 348:981-982.	SWITZERLAND	EUROPE
Goulson, D., E. Nicholls, C. Botias, and E. L. Rotheray. 2015. Bee declines driven by combined stress from parasites, pesticides, and lack of flowers. Science 347.	UK	EUROPE
Heinrich, B., and G. Chavarria. 2001. Bumble bee energetics and conservation. Pages 69-84 in C. S. Stubbs and F. A. Drummond, editors. Bees and crop pollination - crisis, crossroads, conservation.	USA	NORTH AMERICA
Herrera, C. M. 2019. Complex long-term dynamics of pollinator abundance in undisturbed Mediterranean montane habitats over two decades. Ecological Monographs 89.	SPAIN	EUROPE
Hevia, V., M. Garcia-Llorente, R. Martinez-Sastre, S. Palomo, D. Garcia, M. Minarro, M. Perez-Marcos, J. Antonio Sanchez, and J. A. Gonzalez. 2021. Do farmers care about pollinators? A cross-site comparison of farmers' perceptions, knowledge, and management practices for pollinator-dependent crops. International Journal of Agricultural Sustainability 19:1-15.	SPAIN	EUROPE
Holden, C. 2006. Report warns of looming pollination crisis in North America. Science 314:397.	USA	NORTH AMERICA
Hopwood, J. L. 2008. The contribution of roadside grassland restorations to native bee conservation. Biological Conservation 141:2632-2640.	USA	NORTH AMERICA
Kapler, A. 2019. Habitats of Halophytes.	POLAND	EUROPE
Kearns, C. A., D. W. Inouye, and N. M. Waser. 1998. Endangered mutualisms: The conservation of plant-pollinator interactions. Annual Review of Ecology and Systematics 29:83-112.	USA	NORTH AMERICA
Kevan, P. G. 2001. Pollination: a plinth, pedestal, and pillar for terrestrial productivity. The why, how, and where of pollination protection, conservation and promotion. Pages 7-68 in C. S. Stubbs and F. A. Drummond, editors. Bees and crop pollination - crisis, crossroads, conservation.	CANADA	NORTH AMERICA
Kevan, P. G. 2015. THESIS, DECONSTRUCTION AND NEW SYNTHESIS: THE CHANGING FACE OF APPLIED POLLINATION. Journal of Pollination Ecology 17:150-153.	CANADA	NORTH AMERICA
Kremen, C., and T. Ricketts. 2000. Global perspectives on pollination disruptions. Conservation Biology 14:1226-1228.	USA	NORTH AMERICA
Levy, S. 2011. WHAT'S BEST FOR BEES. Nature 479:164-165.	USA	NORTH AMERICA
Li, Z.-G., and S.-K. Su. 2010. Advances on Israeli acute paralysis virus of honeybee. Chinese Bulletin of Entomology 47:633-637.	CHINA	ASIA
Lopez-Cubillos, S., R. K. Runting, M. M. Mayfield, and E. McDonald-Madden. 2021. Catalytic potential of pollination services to reconcile conservation and agricultural production: a spatial optimization framework. Environmental Research Letters 16.	COSTA RICA	NORTH AMERICA
Martin, C. 2015. A re-examination of the pollinator crisis. Current Biology 25:R811-R815.	USA	NORTH AMERICA
Matsumura, T., S. Nakamura, and H. Taki. 2020. Bees and their floral visits in Sapporo in 1979 and 1989. Ecological Research 35:713-716.	JAPAN;	ASIA
Maurer, C., L. Bosco, E. Klaus, S. A. Cushman, R. Arlettaz, and A. Jacot. 2020. Habitat amount mediates the effect of fragmentation on a pollinator's reproductive performance, but not on its foraging behaviour. Oecologia 193:523-534.	SWITZERLAND	EUROPE
Molnar, V. A., V. Loeki, A. Takacs, J. Schmidt, J. Tokolyi, J. Bodis, and G. Sramko. 2015. No evidence for historical declines in pollination success in Hungarian orchids. Applied Ecology and Environmental Research 13:1097-1108.	HUNGARY	EUROPE
Morrison, J., J. Izquierdo, E. Hernandez Plaza, and J. L. Gonzalez-Andujar. 2021. The Attractiveness of Five Common Mediterranean Weeds to Pollinators. Agronomy-Basel 11.	SPAIN	EUROPE
Moser, D., S. Dullinger, T. Mang, K. Huelber, F. Essl, T. Frank, P. E. Hulme, G. Grabherr, and K. Pascher. 2015. Changes in plant life-form, pollination syndrome and breeding system at a regional scale promoted by land use intensity. Diversity and Distributions 21:1319-1328.	AUSTRIA	EUROPE
Narjes, M. E., and C. Lippert. 2016. Longan fruit farmers' demand for policies aimed at conserving native pollinating bees in Northern Thailand. Ecosystem Services 18:58-67.	THAILAND	ASIA
Neov, B., A. Georgieva, R. Shumkova, G. Radoslavov, and P. Hristov. 2019. Biotic and Abiotic Factors Associated with Colonies Mortalities of Managed Honey Bee (Apis mellifera). Diversity-Basel 11.	BULGARIA	EUROPE
Novais, S. M. A., C. A. Nunes, N. B. Santos, A. R. D'Amico, G. W. Fernandes, M. Quesada, R. F. Braga, and A. C. O. Neves. 2016. Effects of a Possible Pollinator Crisis on Food Crop Production in Brazil. Plos One 11.	BRAZIL	SOUTH AMERICA
Novais, S. M. A., C. A. Nunes, N. B. Santos, A. R. D'Amico, G. W. Fernandes, M. Quesada, R. F. Braga, and A. C. O. Neves. 2018. Correction: Effects of a Possible Pollinator Crisis on Food Crop Production in Brazil (vol 11, e0167292, 2016). Plos One 13.	BRAZIL	SOUTH AMERICA
Palfy, A., A. Baldi, and A. Kovacs. 2009. Species richness and abundance of bees in the edge of three different agricultural fields. Termeszetvedelmi Kozlemenyek 15:269-279.	HUNGARY	EUROPE
Patricio, G. B., B. B. Grisolia, I. C. Desuo, P. C. Montagnana, F. G. Brocanelli, E. G. Gomig, and M. J. de Oliveira Campos. 2012. The Importance of Bees for Eggplant Cultivations (Hymenoptera: Apidae, Andrenidae, Halictidae). Sociobiology 59:1037-1052.	USA	NORTH AMERICA
Pegoraro, L., O. Hidalgo, I. J. Leitch, J. Pellicer, and S. E. Barlow. 2020. Automated video monitoring of insect pollinators in the field. Emerging Topics in Life Sciences 4:87-97.	UK	EUROPE
Potts, S. G., P. Willmer, A. Dafni, and G. Ne'eman. 2000. The utility of fundamental ecological research of plant-pollinator interactions as the basis for landscape management practices. Pages 141-152 in 8th International Pollination Symposium, Univ W Hungary, Mosonmagyarovar, Hungary.	UK	EUROPE
Rhodes, C. J. 2018. Pollinator decline - an ecological calamity in the making? Science Progress 101:121-160.	UK	EUROPE
Sampat, G., and C. Jung. 2016. Global Honeybee Colony Trend is Positively Related to Crop Yields of Medium Pollination Dependence. Journal of Apiculture 31:85-95.	KOREA	ASIA
Scheper, J., M. Reemer, R. van Kats, W. A. Ozinga, G. T. J. van der Linden, J. H. J. Schaminee, H. Siepel, and D. Kleijn. 2014. Museum specimens reveal loss of pollen host plants as key factor driving wild bee decline in The Netherlands. Proceedings of the National Academy of Sciences of the United States of America 111:17552-17557.	NETHERLANDS	EUROPE
Scheper, J., M. Reemer, R. van Kats, W. A. Ozinga, G. T. J. van der Linden, J. H. J. Schaminee, H. Siepel, and D. Kleijn. 2015. Museum specimens reveal loss of pollen host plants as key factor driving wild bee decline in The Netherlands. Alterra Scientific Contributions 47:17-35.	NETHERLANDS	EUROPE
Schurch, R., C. Accleton, and J. Field. 2016. Consequences of a warming climate for social organisation in sweat bees. Behavioral Ecology and Sociobiology 70:1131-1139.	UK	EUROPE
Segal, B., Y. Sapir, and Y. Carmel. 2006. Fragmentation and pollination crisis in the self-incompatible Iris bismarckiana (Iridaceae), with implications for conservation. Israel Journal of Ecology & Evolution 52:111-122.	ISRAEL	ASIA
Sihag, R. C. 2021. The red dwarf honey bee (Apis florea F.) faces the threat of extirpation in Northwest India. Ukrainian Journal of Ecology 11:1-11.	INDIA	ASIA
Simaika, J. P., and M. J. Samways. 2018. Insect conservation psychology. Journal of Insect Conservation 22:635-642.	SOUTH AFRICA	AFRICA
Sinu, P. A., V. C. Sibisha, M. V. N. Reshmi, K. S. Reshmi, T. V. Jasna, K. Aswathi, and P. P. Megha. 2017. Invasive ant (Anoplolepis gracilipes) disrupts pollination in pumpkin. Biological Invasions 19:2599-2607.	INDIA	ASIA
Smith-Ramirez, C., L. Vieli, R. M. Barahona-Segovia, J. Montalva, F. Cianferoni, L. Ruz, F. E. Fonturbel, C. E. Valdivia, R. Medel, A. Pauchard, J. L. Celis-Diez, V. Riesco, V. Monzon, F. Vivallo, and M. Neira. 2018. The reasons why Chile should stop importing commercial bumblebee Bombus terrestris (Linnaeus) and to start controlling it. Gayana 82:118-127.	CHILE	SOUTH AMERICA
Steffan-Dewenter, I., S. G. Potts, and L. Packer. 2005. Pollinator diversity and crop pollination services are at risk. Trends in Ecology & Evolution 20:651-652.	GERMANY	EUROPE
Stubbs, C. S., and F. A. Drummond. 2001. Bees and crop pollination - crisis, crossroads, conservation [pollination crisis].	USA	NORTH AMERICA
Stubbs, C. S., and F. A. Drummond. 2001. Strategies for conserving mason bees.	USA	NORTH AMERICA
Szentgyoergyi, H., A. Blinow, N. Eremeeva, S. Luzyanin, I. M. Grzes, and M. Woyciechowski. 2011. BUMBLEBEES (BOMBIDAE) ALONG POLLUTION GRADIENT - HEAVY METAL ACCUMULATION, SPECIES DIVERSITY, AND NOSEMA BOMBI INFECTION LEVEL. Polish Journal of Ecology 59:599-610.	SIBERIA	ASIA
Thom, M. D., C. A. Eberle, F. Forcella, R. Gesch, and S. Weyers. 2018. Specialty oilseed crops provide an abundant source of pollen for pollinators and beneficial insects. Journal of Applied Entomology 142:211-222.	USA	NORTH AMERICA
Tong, X., Y.-Y. Ding, J.-Y. Deng, R. Wang, and X.-Y. Chen. 2021. Source-sink dynamics assists the maintenance of a pollinating wasp. Molecular Ecology.	CHINA	ASIA
Vaknin, Y. 2012. The Significance of Pollination Services for Biodiesel Feedstocks, with Special Reference to Jatropha curcas L.: A Review. Bioenergy Research 5:32-40.	ISRAEL	ASIA
van der Sluijs, J. P., S. Foucart, and J. Casas. 2021. Editorial overview: Halting the pollinator crisis requires entomologists to step up and assume their societal responsibilities. Current Opinion in Insect Science 46.	NORWAY	EUROPE
Van Nuland, M. E., E. N. Haag, J. A. M. Bryant, Q. D. Read, R. N. Klein, M. J. Douglas, C. E. Gorman, T. D. Greenwell, M. W. Busby, J. Collins, J. T. LeRoy, G. Schuchmann, J. A. Schweitzer, and J. K. Bailey. 2013. Fire Promotes Pollinator Visitation: Implications for Ameliorating Declines of Pollination Services. Plos One 8.	USA	NORTH AMERICA
Vieli, L., M. M. Murúa, L. Flores-Prado, G. O. Carvallo, C. E. Valdivia, G. Muschett, M. López-Aliste, C. Andía, and C. Jofré-Pérez. 2021. Local Actions to Tackle a Global Problem: A Multidimensional Assessment of the Pollination Crisis in Chile. Diversity 13.	CHILE	SOUTH AMERICA
Vojtko, A. E., J. Sonkoly, B. A. Lukacs, and A. V. Molnar. 2015. Factors affecting reproductive success in three entomophilous orchid species in Hungary. Acta Biologica Hungarica 66:231-241.	HUNGARY	EUROPE
Wang, L., I. Meeus, C. Rombouts, L. Van Meulebroek, L. Van Haecke, and G. Smagghe. 2019. Metabolomics-based biomarker discovery for bee health monitoring: A proof of concept study concerning nutritional stress in Bombus terrestris. Scientific Reports 9.	BELGIUM	EUROPE
Weiner, C. N., M. Werner, K. E. Linsenmair, and N. Bluethgen. 2014. Land-use impacts on plant-pollinator networks: interaction strength and specialization predict pollinator declines. Ecology 95:466-474.	GERMANY	EUROPE
Xie, Z., and J. An. 2014. The effects of landscape on bumblebees to ensure crop pollination in the highland agricultural ecosystems in China. Journal of Applied Entomology 138:555-565.	CHINA	ASIA
Yamamoto, M., A. A. A. Barbosa, and P. E. A. M. de Oliveira. 2010. CROP POLLINATION AND CONSERVATION OF NATURAL AREAS: THE CASE OF YELLOW PASSION FRUIT (Passiflora edulis F. flavicarpa DENEGER). Oecologia Australis 14:174-192.	BRAZIL	SOUTH AMERICA

## Sheet: #02 Honeybee decline
CITATION	COUNTRY	REGION
Abraham, J., and A. Gajendiran. 2019. Biodegradation of fipronil and its metabolite fipronil sulfone by Streptomyces rochei strain AJAG7 and its use in bioremediation of contaminated soil. Pesticide Biochemistry and Physiology 155:90-100.	INDIA	Asia
Alves, T. S., M. Alice Pinto, P. Ventura, C. J. Neves, D. G. Biron, A. C. Junior, P. L. De Paula Filho, and P. J. Rodrigues. 2020. Automatic detection and classification of honey bee comb cells using deep learning. Computers and Electronics in Agriculture 170.	PORTUGAL	Europe
Anonymous. 2015. PESTICIDES: Congress May Further Probe Role Of Neonicotinoids In Honeybee Declines. Chemical & Engineering News 93:11-11.	USA	North America
Arismendi, N., A. Bruna, N. Zapata, and M. Vargas. 2016. PCR-specific detection of recently described Lotmaria passim (Trypanosomatidae) in Chilean apiaries. Journal of Invertebrate Pathology 134:1-5.	CHILE	South America
Barbosa, W. F., G. Smagghe, and R. N. C. Guedes. 2015. Pesticides and reduced-risk insecticides, native bees and pantropical stingless bees: pitfalls and perspectives. Pest Management Science 71:1049-1053.	BRAZIL	South America
Becher, M. A., J. L. Osborne, P. Thorbek, P. J. Kennedy, and V. Grimm. 2013. REVIEW: Towards a systems approach for understanding honeybee decline: a stocktaking and synthesis of existing models. Journal of Applied Ecology 50:868-880.	UK	Europe
Bogusch, P., E. Blahova, and J. Horak. 2020. Pollen specialists are more endangered than non-specialised bees even though they collect pollen on flowers of non-endangered plants. Arthropod-Plant Interactions 14:759-769.	CZECH REPUBLIC	Europe
Bovo, S., A. Ribani, V. J. Utzeri, V. Taurisano, G. Schiavo, M. Bolner, and L. Fontanesi. 2021. Application of Next Generation Semiconductor-Based Sequencing for the Identification of Apis mellifera Complementary Sex Determiner (csd) Alleles from Honey DNA. Insects 12.	ITALY	Europe
Bretagnolle, V., and S. Gaba. 2015. Weeds for bees? A review. Agronomy for Sustainable Development 35:891-909.	FRANCE	Europe
Brosi, B. J., K. S. Delaplane, M. Boots, and J. C. de Roode. 2017. Ecological and evolutionary approaches to managing honeybee disease. Nature Ecology & Evolution 1:1250-1262.	USA	North America
Cabirol, A., and A. Haase. 2019. The Neurophysiological Bases of the Impact of Neonicotinoid Pesticides on the Behaviour of Honeybees. Insects 10.	ITALY	Europe
Cayuela, L., S. Ruiz-Arriaga, and C. P. Ozers. 2011. Honeybees Increase Fruit Set in Native Plant Species Important for Wildlife Conservation. Environmental Management 48:910-919.	SPAIN	Europe
Chaimanee, V., A. Kasem, T. Nuanjohn, T. Boonmee, A. Siangsuepchart, W. Malaithong, C. Sinpoo, T. Disayathanoowat, and J. S. Pettis. 2021. Natural extracts as potential control agents for Nosema ceranae infection in honeybees, Apis mellifera. Journal of Invertebrate Pathology 186.	THAILAND	Asia
Chakrabarti, P., S. Sarkar, and P. Basu. 2018. Field Populations of Wild Apis cerana Honey Bees Exhibit Increased Genetic Diversity Under Pesticide Stress Along an Agricultural Intensification Gradient in Eastern India. Journal of Insect Science 18.	INDIA	Asia
Chantawannakul, P., S. Ramsey, D. vanEngelsdorp, K. Khongphinitbunjong, and P. Phokasem. 2018. Tropilaelaps mite: an emerging threat to European honey bee. Current Opinion in Insect Science 26:69-75.	THAILAND	Asia
Chechetka, S. A., Y. Yu, M. Tange, and E. Miyako. 2017. Materially Engineered Artificial Pollinators. Chem 2:224-239.	JAPAN	Asia
Chen, J., and C. A. Mullin. 2015. Characterization of Trisiloxane Surfactants from Agrochemical Adjuvants and Pollinator-Related Matrices Using Liquid Chromatography Coupled to Mass Spectrometry. Journal of Agricultural and Food Chemistry 63:5120-5125.	USA	North America
Ciarlo, T. J., C. A. Mullin, J. L. Frazier, and D. R. Schmehl. 2012. Learning Impairment in Honey Bees Caused by Agricultural Spray Adjuvants. Plos One 7.	USA	North America
Cousin, P., E. Cauia, A. Siceanu, and J. de Cledat. 2019. The Development of an Efficient System to Monitor the Honeybee Colonies Depopulations.	FRANCE	Europe
Cresswell, J. E., N. Desneux, and D. vanEngelsdorp. 2012. Dietary traces of neonicotinoid pesticides as a cause of population declines in honey bees: an evaluation by Hill's epidemiological criteria. Pest Management Science 68:819-827.	UK	Europe
Cunha, A. E. S., J. Rose, J. Prior, H. M. Aumann, N. W. Emanetoglu, and F. A. Drummond. 2020. A novel non-invasive radar to monitor honey bee colony health. Computers and Electronics in Agriculture 170.	USA	North America
del Mar Gomez-Ramos, M., M. J. Gomez Ramos, M. Martinez Galera, M. D. Gil Garcia, and A. R. Fernandez-Alba. 2018. Analysis and evaluation of (neuro)peptides in honey bees exposed to pesticides in field conditions. Environmental Pollution 235:750-760.	SPAIN	Europe
Demares, F. J., K. L. Crous, C. W. W. Pirk, S. W. Nicolson, and H. Human. 2016. Sucrose Sensitivity of Honey Bees Is Differently Affected by Dietary Protein and a Neonicotinoid Pesticide. Plos One 11.	SOUTH AFRICA	Africa
Dolezal, A. G., and A. L. Toth. 2018. Feedbacks between nutrition and disease in honey bee health. Current Opinion in Insect Science 26:114-119.	USA	North America
Dong, X., M. Kashio, G. Peng, X. Wang, M. Tominaga, and T. Kadowaki. 2016. Isoform-specific modulation of the chemical sensitivity of conserved TRPA1 channel in the major honeybee ectoparasitic mite, Tropilaelaps mercedesae. Open Biology 6.	CHINA	Asia
Dong, X., S. D. Armstrong, D. Xia, B. L. Makepeace, A. C. Darby, and T. Kadowaki. 2017. Draft genome of the honey bee ectoparasitic mite, Tropilaelaps mercedesae, is shaped by the parasitic life history. Gigascience 6.	CHINA	Asia
Durant, J. L. 2019. Where have all the flowers gone? Honey bee declines and exclusions from floral resources. Journal of Rural Studies 65:161-171.	USA	North America
Durant, J. L. 2020. Ignorance loops: How non-knowledge about bee-toxic agrochemicals is iteratively produced. Social Studies of Science 50:751-777.	USA	North America
Evans, J. D., D. Lopez, I. B. Smith, J. Pettis, and Y. P. Chen. 2012. Molecular Forensics for Honey Bee Colonies.	USA	North America
Fine, J. D., C. A. Mullin, M. T. Frazier, and R. D. Reynolds. 2017. Field Residues and Effects of the Insect Growth Regulator Novaluron and Its Major Co-Formulant N-Methyl-2-Pyrrolidone on Honey Bee Reproduction and Development. Journal of Economic Entomology 110:1993-2001.	USA	North America
Fontana, P., C. Costa, G. Di Prisco, E. Ruzzier, D. Annoscia, A. Battisti, G. Caoduro, E. Carpana, A. Contessi, A. Dal Lago, R. Dall'Olio, A. De Cristofaro, A. Felicioli, I. Floris, L. Fontanesi, T. Gardi, M. Lodesani, V. Malagnini, L. Manias, A. Manino, G. Marzi, B. Massa, F. Mutinelli, F. Nazzi, F. Pennacchio, M. Porporato, G. Stoppa, N. Tormen, M. Valentini, and A. Segre. 2018. Appeal for biod…	ITALY	Europe
Forkpah, C., L. R. Dixon, S. E. Fahrbach, and O. Rueppell. 2014. Xenobiotic Effects on Intestinal Stem Cell Proliferation in Adult Honey Bee (Apis mellifera L) Workers. Plos One 9.	USA	North America
Fuenfhaus, A., and E. Genersch. 2012. Proteome analysis of Paenibacillus larvae reveals the existence of a putative S-layer protein. Environmental Microbiology Reports 4:194-202.	GERMANY	Europe
Glover, R. H., I. P. Adams, G. Budge, S. Wilkins, and N. Boonham. 2011. Detection of honey bee (Apis mellifera) viruses with an oligonucleotide microarray. Journal of Invertebrate Pathology 107:216-219.	USA	North America
Guo, R., C.-L. Xiong, Y.-Z. Zheng, L. Zhang, X.-Y. Tong, Q. Liang, and D.-F. Chen. 2017. Transcriptome analysis of Apis mellifera ligustica larval gut during the early stage of stress induced by Ascosphaera apis. Chinese Journal of Applied Entomology 54:553-560.	CHINA	Asia
Harpur, B. A., S. Minaei, C. F. Kent, and A. Zayed. 2012. Management increases genetic diversity of honey bees via admixture. Molecular Ecology 21:4414-4421.	CANADA	North America
Henry, M., M. Froechen, J. Maillet-Mezeray, E. Breyne, F. Allier, J.-F. Odoux, and A. Decourtye. 2012. Spatial autocorrelation in honeybee foraging activity reveals optimal focus scale for predicting agro-environmental scheme efficiency. Ecological Modelling 225:103-114.	FRANCE	Europe
Hladik, M. L., M. Vandever, and K. L. Smalling. 2016. Exposure of native bees foraging in an agricultural landscape to current-use pesticides. Science of the Total Environment 542:469-477.	USA	North America
Horn, J., M. A. Becher, K. Johst, P. J. Kennedy, J. L. Osborne, V. Radchuk, and V. Grimm. 2021. Honey bee colony performance affected by crop diversity and farmland structure: a modeling framework. Ecological Applications 31.	GERMANY	Europe
Hu, H., K. Bienefeld, J. Wegener, F. Zautke, Y. Hao, M. Feng, B. Han, Y. Fang, A. J. Wubie, and J. Li. 2016. Proteome Analysis of the Hemolymph, Mushroom Body, and Antenna Provides Novel Insight into Honeybee Resistance against Varroa Infestation. Journal of Proteome Research 15:2841-2854.	GERMANY	Europe
Hybl, M., P. Mraz, J. Sipos, D. Kovarova, and A. Pridal. 2019. Effects of phenolic bioactive substances on reducing mortality of bees (Apis mellifera) intoxicated by thiacloprid. Pages 131-135 in 26th International PhD Students Conference for Undergraduate and Postgraduate (MendelNet), Mendel Univ, Fac AgriSciences, Brno, CZECH REPUBLIC.	CZECH REPUBLIC	Europe
Ihle, K. E., N. A. Baker, and G. V. Amdam. 2014. Insulin-like peptide response to nutritional input in honey bee workers. Journal of Insect Physiology 69:49-55.	USA	North America
Iwasaki, J. M., B. I. P. Barratt, J. M. Lord, A. R. Mercer, and K. J. M. Dickinson. 2015. The New Zealand experience of varroa invasion highlights research opportunities for Australia. Ambio 44:694-704.	NEW ZEALAND	New Zealand
Jara, L., A. Cepero, E. Garrido-Bailon, R. Martin-Hernandez, M. Higes, and P. De la Rua. 2012. Linking evolutionary lineage with parasite and pathogen prevalence in the Iberian honey bee. Journal of Invertebrate Pathology 110:8-13.	SPAIN	Europe
Kakumanu, M. L., A. M. Reeves, T. D. Anderson, R. R. Rodrigues, and M. A. Williams. 2016. Honey Bee Gut Microbiome Is Altered by In-Hive Pesticide Exposures. Frontiers in Microbiology 7.	USA	North America
Kang, Y., K. Blanco, T. Davis, Y. Wang, and G. DeGrandi-Hoffman. 2016. Disease dynamics of honeybees with Varroa destructor as parasite and virus vector. Mathematical Biosciences 275:71-92.	USA	North America
Keller, E. M., I. Harris, and P. Cross. 2014. Identifying suitable queen rearing sites of Apis mellifera mellifera at a regional scale using morphometrics. Journal of Apicultural Research 53:279-287.	WALES	Europe
Klein, A.-M., C. Brittain, S. D. Hendrix, R. Thorp, N. Williams, and C. Kremen. 2012. Wild pollination services to California almond rely on semi-natural habitat. Journal of Applied Ecology 49:723-732.	USA	North America
Kovacs-Hostyanszki, A., R. Foeldesi, A. Baldi, A. Endredi, and F. Jordan. 2019. The vulnerability of plant-pollinator communities to honeybee decline: A comparative network analysis in different habitat types. Ecological Indicators 97:35-50.	ROMANIA	Europe
Lee, C.-H., Y.-J. Jeong, T. Kim, J.-H. Park, S. Bak, and C. Jung. 2019. Performance Comparison of Deep Convolutional Neural Networks for Vespa Recognition Image. Journal of Apiculture 34:207-215.	SOUTH KOREA	Asia
Lei, J., Q. Liu, and T. Kadowaki. 2019. Honey Bee Parasitic Mite Contains the Sensilla-Rich Sensory Organ on the Foreleg Tarsus Expressing Ionotropic Receptors With Conserved Functions. Frontiers in Physiology 10.	CHINA	Asia
Li, G., H. Zhao, H. Guo, Y. Wang, X. Cui, B. Xu, and X. Guo. 2020. Functional and transcriptomic analyses of the NF-Y family provide insights into the defense mechanisms of honeybees under adverse circumstances. Cellular and Molecular Life Sciences 77:4977-4995.	CHINA	Asia
Li, G., H. Zhao, H. Guo, Y. Wang, X. Cui, H. Li, B. Xu, and X. Guo. 2020. Analyses of the function of DnaJ family proteins reveal an underlying regulatory mechanism of heat tolerance in honeybee. Science of the Total Environment 716.	CHINA	Asia
Li, Z., T. Yu, Y. Chen, M. Heerman, J. He, J. Huang, H. Nie, and S. Su. 2019. Brain transcriptome of honey bees (Apis mellifera) exhibiting impaired olfactory learning induced by a sublethal dose of imidacloprid. Pesticide Biochemistry and Physiology 156:36-43.	CHINA	Asia
Lupi, D., M. P. Mesiano, A. Adani, R. Benocci, R. Giacchini, P. Parenti, G. Zambon, A. Lavazza, M. B. Boniotti, S. Bassi, M. Colombo, and P. Tremolada. 2021. Combined Effects of Pesticides and Electromagnetic-Fields on Honeybees: Multi-Stress Exposure. Insects 12.	ITALY	Europe
Mancuso, T., L. Croce, and M. Vercelli. 2020. Total Brood Removal and Other Biotechniques for the Sustainable Control of Varroa Mites in Honey Bee Colonies: Economic Impact in Beekeeping Farm Case Studies in Northwestern Italy. Sustainability 12.	ITALY	Europe
Matsumoto, T. 2013. Short- and long-term effects of neonicotinoid application in rice fields, on the mortality and colony collapse of honeybees (Apis mellifera). Journal of Apicultural Science 57:21-35.	JAPAN	Asia
Mattila, H. R., D. Rios, V. E. Walker-Sperling, G. Roeselers, and I. L. G. Newton. 2012. Characterization of the Active Microbiotas Associated with Honey Bees Reveals Healthier and Broader Communities when Colonies are Genetically Diverse. Plos One 7.	USA	North America
Matusiewicz, M., E. Margas, M. P. Mazurek, L. Wesolowska, A. Belter, and M. Skupinska. 2016. Viral infections of Apis mellifera: its importance, dynamics, diagnostics and treatment opportunities. Biotechnologia (Poznan) 97:211-225.	POLAND	Europe
Michaud, S., H. F. Boncristiani, Jr., J. W. Gouw, M. K. Strand, J. Pettis, O. Rueppell, and L. J. Foster. 2015. Response of the honey bee (Apis mellifera) proteome to Israeli acute paralysis virus (IAPV) infection. Canadian Journal of Zoology 93:711-720.	CANADA	North America
Mitton, G. A., N. Szawarski, F. Maria Mitton, A. Iglesias, M. Javier Eguaras, S. Roberto Ruffinengo, and M. Daniel Maggi. 2020. Impacts of dietary supplementation with p-coumaric acid and indole-3-acetic acid on survival and biochemical response of honey bees treated with tau-fluvalinate. Ecotoxicology and Environmental Safety 189.	ARGENTINA	South America
Mogren, C. L., R. G. Danka, and K. B. Healy. 2019. Larval Pollen Stress Increases Adult Susceptibility to Clothianidin in Honey Bees. Insects 10.	USA	North America
Mullin, C. A., J. D. Fine, R. D. Reynolds, and M. T. Frazier. 2016. Toxicological Risks of Agrochemical Spray Adjuvants: Organosilicone Surfactants May Not Be Safe. Frontiers in Public Health 4.	USA	North America
Mumoki, F. N., A. Fombong, E. Muli, W. T. Muigai, and D. Masiga. 2014. An inventory of documented diseases of African honeybees. African Entomology 22:473-487.	KENYA	Africa
Nagamitsu, T., M. Yasuda, F. Saito-Morooka, M. N. Inoue, M. Nishiyama, K. Goka, S. Sugiura, K. Maeto, K. Okabe, and H. Taki. 2016. Genetic Structure and Potential Environmental Determinants of Local Genetic Diversity in Japanese Honeybees (Apis cerana japonica). Plos One 11.	JAPAN	Asia
Naree, S., R. Ponkit, E. Chotiaroonrat, C. L. Mayack, and G. Suwannapong. 2021. Propolis Extract and Chitosan Improve Health of Nosema ceranae Infected Giant Honey Bees, Apis dorsata Fabricius, 1793. Pathogens 10.	THAILAND	Asia
Nielsen, A., T. Reitan, A. W. Rinvoll, and A. K. Brysting. 2017. Effects of competition and climate on a crop pollinator community. Agriculture Ecosystems & Environment 246:253-260.	NORWAY	Europe
Owen, R. 2017. Role of Human Action in the Spread of Honey Bee (Hymenoptera: Apidae) Pathogens. Journal of Economic Entomology 110:797-801.	AUSTRALIA	Australia
Park, M. G., R. A. Raguso, J. E. Losey, and B. N. Danforth. 2016. Per-visit pollinator performance and regional importance of wild Bombus and Andrena (Melandrena) compared to the managed honey bee in New York apple orchards. Apidologie 47:145-160.	USA	North America
Penick, C. A., C. A. Crofton, R. H. Appler, S. D. Frank, R. R. Dunn, and D. R. Tarpy. 2016. The contribution of human foods to honey bee diets in a mid-sized metropolis. Journal of Urban Ecology 2:juw001-juw001.	USA	North America
Pettis, J. S., E. M. Lichtenberg, M. Andree, J. Stitzinger, R. Rose, and D. vanEngelsdorp. 2013. Crop Pollination Exposes Honey Bees to Pesticides Which Alters Their Susceptibility to the Gut Pathogen Nosema ceranae. Plos One 8.	USA	North America
Pluta, P., and R. Sokol. 2020. Changes in the expression of antimicrobial peptide genes in honey bees (Apis mellifera) under the influence of various pathogens. Annals of Parasitology 66:457-465.	POLAND	Europe
Rader, R., B. G. Howlett, S. A. Cunningham, D. A. Westcott, and W. Edwards. 2012. Spatial and temporal variation in pollinator effectiveness: do unmanaged insects provide consistent pollination services to mass flowering crops? Journal of Applied Ecology 49:126-134.	NEW ZEALAND	New Zealand
Raimets, R., M. Mand, and J. E. Cresswell. 2017. 4.13 Synergistic effects between variety of insecticides and an EBI fungicide combinations on bumble bees (Bombus terrestris L.). Pages 176-176 in 13th International Symposium of the ICP-PR-Bee-Protection-Group on Hazards of Pesticides to Bees, Valencia, SPAIN.	ESTONIA	Europe
Raymann, K., K. L. Coon, Z. Shaffer, S. Salisbury, and N. A. Moran. 2018. Pathogenicity of Serratia marcescens Strains in Honey Bees. Mbio 9.	USA	North America
Requier, F., J.-F. Odoux, T. Tamic, N. Moreau, M. Henry, A. Decourtye, and V. Bretagnolle. 2015. Honey bee diet in intensive farmland habitats reveals an unexpectedly high flower richness and a major role of weeds. Ecological Applications 25:881-890.	FRANCE	Europe
Risse, M., B. Dainat, and L. Jeker. 2017. Sub-lethal effects at stake: Does the acaricide Coumaphos and fungicide Folpet affect the hypopharyngeal glands size? Pages 67-68 in 13th International Symposium of the ICP-PR-Bee-Protection-Group on Hazards of Pesticides to Bees, Valencia, SPAIN.	GERMANY	Europe
Ritten, C. J., D. Peck, M. Ehmke, and M. A. B. Patalee. 2018. Firm Efficiency and Returns-to-Scale in the Honey Bee Pollination Services Industry. Journal of Economic Entomology 111:1014-1022.	USA	North America
Riva, C., M. B. C. Sokolowski, J. Normand, J. S.-d. O. Santos, and M.-P. Halm-Lemeille. 2018. Effect of oral exposure to the acaricide pirimicarb, a new varroacide candidate, on Apis mellifera feeding rate. Pest Management Science 74:1790-1797.	FRANCE	Europe
Saez, A., M. Sabatino, and M. A. Aizen. 2012. Interactive Effects of Large- and Small-Scale Sources of Feral Honey-Bees for Sunflower in the Argentine Pampas. Plos One 7.	ARGENTINA	South America
Sarwar, M. 2016. Pervasiveness of non-infectious and non-pest-related disorders accompanying with honey bees colony and control of downfalls. International Journal of Entomology Research 1:35-40.	PAKISTAN	Asia
Snow, J. W., H. C. Koydemir, D. K. Karinca, K. Liang, D. Tseng, and A. Ozcan. 2019. Rapid imaging, detection, and quantification of Nosema ceranae spores in honey bees using mobile phone-based fluorescence microscopy. Lab on a Chip 19:789-797.	USA	North America
Stachurska-Hagen, T., Z. Al-Touama, B. Dahle, and L. J. Robertson. 2018. Molecular methods indicate lack of spread of Acarapis woodi introduced to honey bees in western Norway. Veterinary Parasitology- Regional Studies and Reports 11:49-54.	NORWAY	Europe
Stamets, P. E., N. L. Naeger, J. D. Evans, J. O. Han, B. K. Hopkins, D. Lopez, H. M. Moershel, R. Nally, D. Sumerlin, A. W. Taylor, L. M. Carris, and W. S. Sheppard. 2018. Extracts of Polypore Mushroom Mycelia Reduce Viruses in Honey Bees. Scientific Reports 8.	USA	North America
Stanley, D. A., S. M. Msweli, and S. D. Johnson. 2020. Native honeybees as flower visitors and pollinators in wild plant communities in a biodiversity hotspot. Ecosphere 11:02957-02957.	SOUTH AFRICA	Africa
Suryanarayanan, S. 2013. Balancing Control and Complexity in Field Studies of Neonicotinoids and Honey Bee Health. Insects 4:153-167.	USA	North America
Suryanarayanan, S. 2016. Intractosoma: Toward an Epistemology of Complexity Based on Intra-acting Bodies. Engaging Science Technology and Society 2:322-330.	USA	North America
Suryanarayanan, S., and D. L. Kleinman. 2014. Beekeepers' collective resistance and the politics of pesticide regulation in France and the United States. Pages 89-122 in S. Frickel and D. J. Hess, editors. Fields of Knowledge: Science, Politics and Publics in the Neoliberal Age.	USA	North America
Tapparo, A., D. Marton, C. Giorio, A. Zanella, L. Solda, M. Marzaro, L. Vivan, and V. Girolami. 2012. Assessment of the Environmental Exposure of Honeybees to Particulate Matter Containing Neonicotinoid Insecticides Coming from Corn Coated Seeds. Environmental Science & Technology 46:2592-2599.	ITALY	Europe
Tavares, D. A., T. C. Roat, E. C. Mathias Silva-Zacarin, R. C. Ferreira Noceelli, and O. Malaspina. 2019. Exposure to thiamethoxam during the larval phase affects synapsin levels in the brain of the honey bee. Ecotoxicology and Environmental Safety 169:523-528.	BRAZIL	South America
Teeters, B. S., R. M. Johnson, M. D. Ellis, and B. D. Siegfried. 2012. Using video-tracking to assess sublethal effects of pesticides on honey bees (Apis mellifera L.). Environmental Toxicology and Chemistry 31:1349-1354.	USA	North America
Tesovnik, T., I. Cizelj, M. Zorc, M. Citar, J. Bozic, G. Glavan, and M. Narat. 2017. Immune related gene expression in worker honey bee (Apis mellifera carnica) pupae exposed to neonicotinoid thiamethoxam and Varroa mites (Varroa destructor). Plos One 12.	SLOVENIA	Europe
Torres, D. J., and N. A. Torres. 2020. Modeling the Influence of Mites on Honey Bee Populations. Veterinary Sciences 7.	USA	North America
Torres, D. J., U. M. Ricoy, and S. Roybal. 2015. Modeling Honey Bee Populations. Plos One 10.	USA	North America
Tsvetkov, N., and A. Zayed. 2021. Searching beyond the streetlight: Neonicotinoid exposure alters the neurogenomic state of worker honey bees. Ecology and Evolution 11:18733-18742.	CANADA	North America
Villalobos, E. M. 2016. The mite that jumped, the bee that traveled, the disease that followed. Science 351:554-556.	USA	North America
Wakagri, M., and G. Yigezu. 2021. Honeybee production constraints and important management practices of these challenges. Cogent Food & Agriculture 7.	ETHIOPIA	Africa
Watson, K., and J. A. Stallins. 2016. Honey Bees and Colony Collapse Disorder: A Pluralistic Reframing. Geography Compass 10:222-236.	USA	North America
Wells, T., S. Wolf, E. Nicholls, H. Groll, K. S. Lim, S. J. Clark, J. Swain, J. L. Osborne, and A. J. Haughton. 2016. Flight performance of actively foraging honey bees is reduced by a common pathogen. Environmental Microbiology Reports 8:728-737.	UK	Europe
Wheeler, M. M., and G. E. Robinson. 2014. Diet-dependent gene expression in honey bees: honey vs. sucrose or high fructose corn syrup. Scientific Reports 4.	USA	North America
Williams, M.-K. F., D. A. Cleary, A. D. Tripodi, and A. L. Szalanski. 2021. Co-occurrence of Lotmaria passim and Nosema ceranae in honey bees (Apis mellifera L.) from six states in the United States. Journal of Apicultural Research.	USA	North America
Zhang, Y., D. Chen, M. Du, L. Ma, P. Li, R. Qin, J. Yang, Z. Yin, X. Wu, and H. Xu. 2021. Insights into the degradation and toxicity difference mechanism of neonicotinoid pesticides in honeybees by mass spectrometry imaging. Science of the Total Environment 774.	CHINA	Asia

## Sheet: #03 Colony Collapse Disorder
CITATION	COUNTRY	REGION
Abd-El-Samie, E. M., N. K. Basuny, and H. Seyam. 2021. Molecular characterization of viruses found in honeybee (Apis mellifera) colonies infested with Varroa destructor and Nosema cerana in Egypt. Molecular and Cellular Probes 57.	EGYPT	Africa
Al Naggar, Y., and B. Baer. 2019. Consequences of a short time exposure to a sublethal dose of Flupyradifurone (Sivanto) pesticide early in life on survival and immunity in the honeybee (Apis mellifera). Scientific Reports 9.	USA	North America
Aljedani, D. M. 2017. Effects of abamectin and deltamethrin to the foragers honeybee workers of Apis mellifera jemenatica (Hymenoptera: Apidae) under laboratory conditions. Saudi Journal of Biological Sciences 24:1007-1015.	SAUDI ARABIA	Asia
Allam, S. F. M., M. F. Hassan, A. S. Hassan, and M. K. A. Abada. 2021. Simple approaches for environmental and mechanical management of the Varroa mite, Varroa destructor Anderson and Trueman (Parasitiformes: Varroidae), on the honey bee, Apis mellifera L. (Hymenoptera: Apidae) in Egypt. Egyptian Journal of Biological Pest Control 31.	EGYPT	Africa
Alvarez, L. J., F. J. Reynaldi, P. J. Ramello, M. L. G. Garcia, G. H. Sguazza, A. H. Abrahamovich, and M. Lucia. 2018. Detection of honey bee viruses in Argentinian stingless bees (Hymenoptera: Apidae). Insectes Sociaux 65:191-197.	ARGENTINA	South America
Amiri, E., P. Waiker, O. Rueppell, and P. Manda. 2020. Using Manual and Computer-Based Text-Mining to Uncover Research Trends for Apis mellifera. Veterinary Sciences 7.	USA	North America
Ansari, M. J., A. Al-Ghamdi, A. Nuru, A. M. Ahmed, T. H. Ayaad, K. A. Khan, and N. Al-Waili. 2017. Diagnosis and molecular detection of Paenibacillus larvae, the causative agent of American foulbrood in honey bees in Saudi Arabia. International Journal of Tropical Insect Science 37:137-148.	SAUDI ARABIA	Asia
Ansari, M. J., A. Al-Ghamdi, N. Adgaba, K. A. Khan, and Y. Alattal. 2017. Geographical distribution and molecular detection of Nosema ceranae from indigenous honey bees of Saudi Arabia. Saudi Journal of Biological Sciences 24:983-991.	SAUDI ARABIA	Asia
Azucena, V.-V., R.-C. Jose, M.-R. Alejandro, V.-D. Francisco, G.-R. Octavio, and R.-M. Rafael. 2020. Pesticides residues in honey and wax from bee colonies in La Comarca Lagunera. Abanico Veterinario 10.	MEXICO	North America
Bagheri, S., and M. Mirzaie. 2019. A mathematical model of honey bee colony dynamics to predict the effect of pollen on colony failure. Plos One 14.	IRAN	Asia
Benaets, K., A. Van Geystelen, D. Cardoen, L. De Smet, D. C. de Graaf, L. Schoofs, M. H. D. Larmuseau, L. E. Brettell, S. J. Martin, and T. Wenseleers. 2017. Covert deformed wing virus infections have long-term deleterious effects on honeybee foraging and survival. Proceedings of the Royal Society B-Biological Sciences 284.	BELGIUM	Europe
Benuszak, J., M. Laurent, and M.-P. Chauzat. 2017. The exposure of honey bees (Apis mellifera; Hymenoptera: Apidae) to pesticides: Room for improvement in research. Science of the Total Environment 587:423-438.	FRANCE	Europe
Betti, M., J. LeClair, L. M. Wahl, and M. Zamir. 2017. Bee plus plus : An Object-Oriented, Agent-Based Simulator for Honey Bee Colonies. Insects 8.	CANADA	North America
Bhatia, S., S. S. Baral, C. Vega Melendez, E. Amiri, and O. Rueppell. 2021. Comparing Survival of Israeli Acute Paralysis Virus Infection among Stocks of US Honey Bees. Insects 12.	USA	North America
Booton, R. D., Y. Iwasa, J. A. R. Marshall, and D. Z. Childs. 2017. Stress-mediated Allee effects can cause the sudden collapse of honey bee colonies. Journal of Theoretical Biology 420:213-219.	UK	Europe
Bovi, T. S., R. Zaluski, and R. O. Orsi. 2018. Toxicity and motor changes in Africanized honey bees (Apis mellifera L.) exposed to fipronil and imidacloprid. Anais Da Academia Brasileira De Ciencias 90:239-245.	BRAZIL	South America
Branchiccela, B., D. Arredondo, M. Higes, C. Invernizzi, R. Martin-Hernandez, I. Tomasco, P. Zunino, and K. Antunez. 2017. Characterization of Nosema ceranae Genetic Variants from Different Geographic Origins. Microbial Ecology 73:978-987.	URUGUAY	South America
Bravi, M. E., J. Avalos, H. Rosero, G. Maldonado, F. J. Reynaldi, and M. L. Genchi-Garcia. 2020. Molecular detection of honeybee viruses in Ecuador. Spanish Journal of Agricultural Research 18.	ECUADOR	South America
Brettell, L. E., G. J. Mordecai, D. C. Schroeder, I. M. Jones, J. R. da Silva, M. Vicente-Rubiano, and S. J. Martin. 2017. A Comparison of Deformed Wing Virus in Deformed and Asymptomatic Honey Bees. Insects 8.	BRAZIL	South America
Brutscher, L. M., K. F. Daughenbaugh, and M. L. Flenniken. 2017. Virus and dsRNA-triggered transcriptional responses reveal key components of honey bee antiviral defense. Scientific Reports 7.	USA	North America
Burnham, A. J. 2019. Scientific Advances in Controlling Nosema ceranae (Microsporidia) Infections in Honey Bees (Apis mellifera). Frontiers in Veterinary Science 6.	USA	North America
Cagirgan, A. A., and Z. Yazici. 2020. Development of a multiplex RT-PCR assay for the routine detection of seven RNA viruses in Apis mellifera. Journal of Virological Methods 281.	TURKEY	Asia
Chicas-Mosier, A. M., B. A. Cooper, A. M. Melendez, M. Perez, D. Oskay, and C. I. Abramson. 2017. The effects of ingested aqueous aluminum on floral fidelity and foraging strategy in honey bees (Apis mellifera). Ecotoxicology and Environmental Safety 143:80-86.	TURKEY	Asia
Daisley, B. A., M. Trinder, T. W. McDowell, H. Welle, J. S. Dube, S. N. Ali, H. S. Leong, M. W. Sumarah, and G. Reid. 2017. Neonicotinoid-induced pathogen susceptibility is mitigated by Lactobacillus plantarum immune stimulation in a Drosophila melanogaster model. Scientific Reports 7.	USA	North America
de Castro, M. B. A., L. C. Martinez, J. F. Silva Cossolin, R. S. Serra, and J. E. Serrao. 2020. Cytotoxic effects on the midgut, hypopharyngeal, glands and brain of Apis mellifera honey bee workers exposed to chronic concentrations of lambda-cyhalothrin. Chemosphere 248.	BRAZIL	South America
De la Mora, A., B. Emsen, N. Morfin, D. Borges, L. Eccles, P. G. Kelly, P. H. Goodwin, and E. Guzman-Novoa. 2020. Selective Breeding for Low and High Varroa destructor Growth in Honey Bee (Apis mellifera) Colonies: Initial Results of Two Generations. Insects 11.	CANADA	North America
De Piano, F. G., M. Maggi, M. C. Pellegrini, N. M. Cugnata, N. Szawarski, F. Buffa, P. Negri, S. R. Fuselli, C. M. Audisio, and S. R. Ruffinengo. 2017. EFFECTS OF LACTOBACILLUS JOHNSONII AJ5 METABOLITES ON NUTRITION, NOSEMA CERANAE DEVELOPMENT AND PERFORMANCE OF APIS MELLIFERA L. Journal of Apicultural Science 61:93-104.	ARGENTINA	South America
De Smet, L., J. Ravoet, T. Wenseleers, and D. C. De Graaf. 2017. Expression of key components of the RNAi machinery are suppressed in Apis mellifera that suffer a high virus infection. Entomological Science 20:76-85.	BELGIUM	Europe
Ding, Z.-R., R.-C. Han, and Y. Zhang. 2020. Research progress on deformed wing virus of honey bees. Huanjing Kunchong Xuebao 42:863-876.	CHINA	Asia
Donkersley, P., E. Elsner-Adams, and S. Maderson. 2020. A One-Health Model for Reversing Honeybee (Apis mellifera L.) Decline. Veterinary Sciences 7.	UK	Europe
D'Urso, V., G. Mazzeo, V. Vaccalluzzo, G. Sabella, F. Bucchieri, R. Viscuso, and D. G. M. Vitale. 2017. Observations on midgut of Apis mellifera workers (Hymenoptera: Apoidea) under controlled acute exposures to a Bacillus thuringiensis-based biopesticide. Apidologie 48:51-62.	ITALY	Europe
Dziechciarz, P., and K. Olszewski. 2020. PROSPECTS AND VALIDITY OF LABORATORY CAGE TESTS CONDUCTED IN HONEYBEE RESEARCH PART TWO: NEW POSSIBILITIES FOR USE OF LABORATORY CAGE TESTS IN RESPONSE TO CHALLENGES REVEALED AT THE TURN OF THE 20TH AND 21ST CENTURIES. Journal of Apicultural Science 64:5-13.	POLAND	Europe
Fine, J. D., D. L. Cox-Foster, and C. A. Mullin. 2017. An Inert Pesticide Adjuvant Synergizes Viral Pathogenicity and Mortality in Honey Bee Larvae. Scientific Reports 7.	USA	North America
Fisher, A. L., N. Desjardins, G. Degrandi-Hoffman, B. Smith, M. Johnson, O. Kaftanoglu, T. Cogely, J. Fewell, and J. Harrison. 2020. A widely-used fungicide produces symptoms of colony collapse disorder in honey bees (Apis mellifera). Integrative and Comparative Biology 60:E71-E71.	USA	North America
Flores, J. M., S. Gil-Lebrero, V. Gamiz, M. I. Rodriguez, M. A. Ortiz, and F. J. Quiles. 2019. Effect of the climate change on honey bee colonies in a temperate Mediterranean zone assessed through remote hive weight monitoring system in conjunction with exhaustive colonies assessment. Science of the Total Environment 653:1111-1119.	SPAIN	Europe
Flores, J. M., V. Gamiz, A. Jimenez-Marin, A. Flores-Cortes, S. Gil-Lebrero, J. J. Garrido, and M. Dolores Hernando. 2021. Impact of Varroa destructor and associated pathologies on the colony collapse disorder affecting honey bees. Research in Veterinary Science 135:85-95.	SPAIN	Europe
Fung, E., K. Hill, K. Hogendoorn, R. V. Glatz, K. R. Napier, M. I. Bellgard, and R. A. Barrero. 2018. De novo assembly of honey bee RNA viral genomes by tapping into the innate insect antiviral response pathway. Journal of Invertebrate Pathology 152:38-47.	AUSTRALIA	Australia
Garcia, M. L. G., S. Plischuk, C. M. Bravi, and F. J. Reynaldi. 2019. An Overview on Honeybee Colony Losses in Buenos Aires Province, Argentina. Sociobiology 66:75-80.	ARGENTINA	South America
Gong, Y., and Q. Diao. 2017. Current knowledge of detoxification mechanisms of xenobiotic in honey bees. Ecotoxicology 26:1-12.	CHINA	Asia
Gosselin-Badaroudine, P., and M. Chahine. 2017. Biophysical characterization of the Varroa destructor Na(V)1 sodium channel and its affinity for tau-fluvalinate insecticide. Faseb Journal 31:3066-3071.	CANADA	North America
Haddad, N., M. Al-Gharaibeh, A. Nasher, E. Anaswah, Y. Alammari, and L. Horth. 2018. Scientific note: molecular detection of pathogens in unhealthy colonies of Apis mellifera jemenitica. Apidologie 49:84-88.	YEMEN	Asia
Harriet, J., J. Pablo Campa, M. Grajales, C. Lheritier, A. Gomez Pajuelo, Y. Mendoza-Spina, and L. Carrasco-Letelier. 2017. Agricultural pesticides and veterinary substances in Uruguayan beeswax. Chemosphere 177:77-83.	URUGUAY	South America
Hristov, P., B. Neov, R. Shumkova, and N. Palova. 2020. Significance of Apoidea as Main Pollinators. Ecological and Economic Impact and Implications for Human Nutrition. Diversity-Basel 12.	BULGARIA	Europe
Hristov, P., R. Shumkova, N. Palova, and B. Neov. 2020. Factors Associated with Honey Bee Colony Losses: A Mini-Review. Veterinary Sciences 7.	BULGARIA	Europe
Hristov, P., R. Shumkova, N. Palova, and B. Neov. 2021. Honey Bee Colony Losses: Why Are Honey Bees Disappearing? Sociobiology 68.	BULGARIA	Europe
Hybl, M., A. Bohata, I. Radsetoulalova, M. Kopecky, I. Hostickova, A. Vanickova, and P. Mraz. 2021. Evaluating the Efficacy of 30 Different Essential Oils against Varroa destructor and Honey Bee Workers (Apis mellifera). Insects 12.	CZECH REPUBLIC	Europe
Hyunjee, K. I. M., M.-L. Lee, B. Mustafa, H. Giyoun, S. Lee, and K. Hyung-Wook. 2020. Chemical Compositional Characterization on Five Samples for Development of Artificial Bee Feed. Journal of Apiculture 35:219-224.	KOREA	Asia
Karina Medici, S., M. Blando, E. Sarlo, M. Maggi, J. Pablo Espinosa, S. Ruffinengo, B. Bianchi, M. Eguaras, and M. Recavarren. 2020. Pesticide residues used for pest control in honeybee colonies located in agroindustrial areas of Argentina. International Journal of Pest Management 66:163-172.	ARGENTINA	South America
Knier, R. 2019. Identifying Microbial Resistance of the Apis mellifera Melanization Immune Response. Faseb Journal 33.	USA	North America
Knier, R. 2020. Competition and Identification of Anaerobic Organisms Isolated from <it>Apis mellifera</it> Gut Microbiota. Faseb Journal 34.	USA	North America
Kovarik, J. E. 2018. Method and system for protecting honey bees, bats and butterflies from neonicotinoid pesticides.	USA	North America
Kovarik, J. E. 2020. Method and system for protecting honey bees from fipronil pesticides.	USA	North America
Kovarik, J. E. 2020. Method and system for protecting honey bees, bats and butterflies from neonicotinoid pesticides.	USA	North America
Kovarik, J. E. 2021. Method and system for protecting honey bees from pesticides.	USA	North America
Leonard, S. P., J. Perutka, J. E. Powell, P. Geng, D. D. Richhart, M. Byrom, S. Kar, B. W. Davies, A. D. Ellington, N. A. Moran, and J. E. Barrick. 2018. Genetic Engineering of Bee Gut Microbiome Bacteria with a Toolkit for Modular Assembly of Broad-Host-Range Plasmids. Acs Synthetic Biology 7:1279-1290.	USA	North America
Leska, A., A. Nowak, I. Nowak, and A. Gorczynska. 2021. Effects of Insecticides and Microbiological Contaminants on Apis mellifera Health. Molecules 26.	POLAND	Europe
Li-Byarlay, H., H. Boncristiani, G. Howell, J. Herman, L. Clark, M. K. Strand, D. Tarpy, and O. Rueppell. 2020. Transcriptomic and Epigenomic Dynamics of Honey Bees in Response to Lethal Viral Infection. Frontiers in Genetics 11.	USA	North America
Lim, S., U. Yunusbaev, R. Ilyasov, H. S. Lee, and H. W. Kwon. 2020. Abdominal contact of fluvalinate induces olfactory deficit in Apis mellifera. Pesticide Biochemistry and Physiology 164:221-227.	KOREA	Asia
Lisohurska, O. V., D. V. Lisohurska, V. M. Sokolyuk, S. V. Furman, M. M. Kryvyi, and I. P. Ligomina. 2020. Inventory of managed honey bee population in Zhytomyr region (Ukraine). Ukrainian Journal of Ecology 10:133-137.	UKRAINE	Europe
Lopez-Fernandez, L., S. Laguela, P. Rodriguez-Gonzalvez, J. Antonio Martin-Jimenez, and D. Gonzalez-Aguilera. 2018. Close-Range Photogrammetry and Infrared Imaging for Non-Invasive Honeybee Hive Population Assessment. Isprs International Journal of Geo-Information 7.	SPAIN	Europe
Lu, C., C.-H. Chang, B. Lemos, Q. Zhang, and D. MacIntosh. 2020. Mitochondrial Dysfunction: A Plausible Pathway for Honeybee Colony Collapse Disorder (CCD). Environmental Science & Technology Letters 7:254-258.	USA	North America
Lu, C., Y.-T. Hu, and Q. Cheng. 2020. A Review of Sub-lethal Neonicotinoid Insecticides Exposure and Effects on Pollinators. Current Pollution Reports 6:137-151.	CHINA	Asia
Lupi, D., M. P. Mesiano, A. Adani, R. Benocci, R. Giacchini, P. Parenti, G. Zambon, A. Lavazza, M. B. Boniotti, S. Bassi, M. Colombo, and P. Tremolada. 2021. Combined Effects of Pesticides and Electromagnetic-Fields on Honeybees: Multi-Stress Exposure. Insects 12.	ITALY	Europe
Magal, P., G. F. Webb, and Y. Wu. 2019. An Environmental Model of Honey Bee Colony Collapse Due to Pesticide Contamination. Bulletin of Mathematical Biology 81:4908-4931.	FRANCE	Europe
Magal, P., G. F. Webb, and Y. Wu. 2020. A spatial model of honey bee colony collapse due to pesticide contamination of foraging bees. Journal of Mathematical Biology 80:2363-2393.	FRANCE	Europe
Masaquiza Moposita, D. A., L. M. Curbelo, B. L. Díaz Monroy, and A. Arenal Cruz. 2019. Varroasis y mécanismos de defensa de la abeja melífera (Apis mellifera). Revista de Producción Animal:76-87.	ECUADOR	South America
McInnis, J. L., T. Williams, Y.-C. Chuang, and D. A. Gregg. 2020. Replication of Invertebrate Iridescent Virus 6 (IIV-6) in European Honey Bees - Potential Involvement in Colony Collapse Disorder? Southwestern Entomologist 45:335-340.	USA	North America
McMenamin, A. J., and M. L. Flenniken. 2018. Recently identified bee viruses and their impact on bee pollinators. Current Opinion in Insect Science 26:120-129.	USA	North America
Migdal, P., A. Murawska, A. Strachecka, P. Bienkowski, and A. Roman. 2020. Changes in the Honeybee Antioxidant System after 12 h of Exposure to Electromagnetic Field Frequency of 50 Hz and Variable Intensity. Insects 11.	POLAND	Europe
Milla, L., K. Sniderman, R. Lines, M. Mousavi-Derazmahalleh, and F. Encinas-Viso. 2021. Pollen DNA metabarcoding identifies regional provenance and high plant diversity in Australian honey. Ecology and Evolution 11:8683-8698.	AUSTRALIA	Australia
Mrzlikar, M., D. Heath, E. Heath, J. Markelj, A. K. Borovsak, and H. Prosen. 2019. Investigation of neonicotinoid pesticides in Slovenian honey by LC-MS/MS. Lwt-Food Science and Technology 104:45-52.	SLOVENIA	Europe
Mukhamedova, L., T. Fuzik, J. Novacek, D. Hrebik, A. Pridal, G. A. Marti, D. M. A. Guerin, and P. Plevka. 2021. Virion Structure and In Vitro Genome Release Mechanism of Dicistrovirus Kashmir Bee Virus. Journal of Virology 95.	CZECH REPUBLIC	Europe
Mullapudi, E., T. Fuezik, A. Pridal, and P. Plevka. 2017. Cryo-electron Microscopy Study of the Genome Release of the Dicistrovirus Israeli Acute Bee Paralysis Virus. Journal of Virology 91.	CZECH REPUBLIC	Europe
Munoz-Capponi, E. A., G. Silva-Aguayo, J. Concepcion Rodriguez-Maciel, and M. J. Rondanelli-Reyes. 2018. Sublethal exposure to fipronil affects the morphology and development of honey bees, Apis mellifera. Bulletin of Insectology 71:121-130.	CHILE	South America
Nai, Y.-S., T.-Y. Chen, Y.-g. Chen, C.-T. Chen, B.-Y. Chen, and Y.-W. Chen. 2017. Revealing Pesticide Residues Under High Pesticide Stress in Taiwan's Agricultural Environment Probed by Fresh Honey Bee (Hymenoptera: Apidae) Pollen. Journal of Economic Entomology 110:1947-1958.	TAIWAN	Asia
Narjes, M. E., and C. Lippert. 2019. The Optimal Supply of Crop Pollination and Honey From Wild and Managed Bees: An Analytical Framework for Diverse Socio-Economic and Ecological Settings. Ecological Economics 157:278-290.	GERMANY	Europe
Natsopoulou, M. E., D. P. McMahon, V. Doublet, E. Frey, P. Rosenkranz, and R. J. Paxton. 2017. The virulent, emerging genotype B of Deformed wing virus is closely linked to overwinter honeybee worker loss. Scientific Reports 7.	GERMANY	Europe
Nearman, A., and D. vanEngelsdorp. 2019. What happened to Colony Collapse Disorder? Berliner Und Munchener Tierarztliche Wochenschrift 132:10-15.	USA	North America
Neov, B., R. Shumkova, N. Palova, and P. Hristov. 2021. The health crisis in managed honey bees (Apis mellifera). Which factors are involved in this phenomenon? Biologia 76:2173-2180.	BULGARIA	Europe
Odemer, R., L. Nilles, N. Linder, and P. Rosenkranz. 2018. Sublethal effects of clothianidin and Nosema spp. on the longevity and foraging activity of free flying honey bees. Ecotoxicology 27:527-538.	GERMANY	Europe
O'Neal, S. T., C. C. Brewster, J. R. Bloomquist, and T. D. Anderson. 2017. Amitraz and its metabolite modulate honey bee cardiac function and tolerance to viral infection. Journal of Invertebrate Pathology 149:119-126.	USA	North America
O'Neal, S. T., D. R. Swale, J. R. Blooniquist, and T. D. Anderson. 2017. ATP-sensitive inwardly inwardly rectifying potassium channel modulators alter cardiac function in honey bees. Journal of Insect Physiology 99:95-100.	USA	North America
Organtini, L. J., K. L. Shingler, R. E. Ashley, E. A. Capaldi, K. Durrani, K. A. Dryden, A. M. Makhov, J. F. Conway, M. C. Pizzorno, and S. Hafenstein. 2017. Honey Bee Deformed Wing Virus Structures Reveal that Conformational Changes Accompany Genome Release. Journal of Virology 91.	USA	North America
Palmer-Young, E. C., C. O. Tozkar, R. S. Schwarz, Y. Chen, R. E. Irwin, L. S. Adler, and J. D. Evans. 2017. Nectar and Pollen Phytochemicals Stimulate Honey Bee (Hymenoptera: Apidae) Immunity to Viral Infection. Journal of Economic Entomology 110:1959-1972.	USA	North America
Papini, R., F. Mancianti, R. Canovai, F. Cosci, G. Rocchigiani, G. Benelli, and A. Canale. 2017. Prevalence of the microsporidian Nosema ceranae in honeybee (Apis mellifera) apiaries in Central Italy. Saudi Journal of Biological Sciences 24:979-982.	ITALY	Europe
Patel, S., and P. Mall. 2019. EFFECT OF ELECTROMAGNETIC RADIATIONS ON THE FORAGING ACTIVITY OF APIS MELLIFERA L. Journal of Experimental Zoology India 22:449-451.	INDIA	Asia
Petric, A., E. Guzman-Novoa, and H. J. Eberl. 2017. A mathematical model for the interplay of Nosema infection and forager losses in honey bee colonies. Journal of Biological Dynamics 11:348-378.	CANADA	North America
Pouv, A., and S. Nicklisch. 2021. Effects of pesticide mixtures on xenobiotic efflux transporter P-glycoprotein in the European Honeybee. Faseb Journal 35.	USA	North America
Retschnig, G., G. R. Williams, A. Schneeberger, and P. Neumann. 2017. Cold Ambient Temperature Promotes Nosema spp. Intensity in Honey Bees (Apis mellifera). Insects 8.	SWITZERLAND	Europe
Rittschof, C. C., B. E. R. Rubin, and J. H. Palmer. 2019. The transcriptomic signature of low aggression in honey bees resembles a response to infection. BMC Genomics 20.	USA	North America
Rodriguez-Garcia, C., J. D. Evans, W. Li, B. Branchiccela, J. H. Li, M. C. Heerman, O. Banmeke, Y. Zhao, M. Hamilton, M. Higes, R. Martin-Hernandez, and Y. P. Chen. 2018. Nosemosis control in European honey bees, Apis mellifera, by silencing the gene encoding Nosema ceranae polar tube protein 3. Journal of Experimental Biology 221.	USA	North America
Santos, A. C. C., P. F. Cristaldo, A. P. A. Araujo, C. R. Melo, A. P. S. Lima, E. D. R. Santana, B. M. S. de Oliveira, J. W. S. Oliveira, J. S. Vieira, A. F. Blank, and L. Bacci. 2018. Apis mellifera (Insecta: Hymenoptera) in the target of neonicotinoids: A one-way ticket? Bioinsecticides can be an alternative. Ecotoxicology and Environmental Safety 163:28-36.	BRAZIL	South America
Schick, S. J., R. L. Broadrup, C. Mayack, H. K. White, and A. Macherone. 2018. Integrating GC/TOF Exposome Profiling and Genetic Disease Screening to Provide a Holistic Perspective on Honey Bee Health. American Laboratory 50:21-23.	USA	North America
Schwartz, K. R., H. Minor, C. Magro, J. McConnell, J. Capani, J. Griffin, and H. Doebel. 2020. The neonicotinoid imidacloprid alone alters the cognitive behavior in Apis mellifera L. and the combined exposure of imidacloprid and Varroa destructor mites synergistically contributes to trial attrition. Journal of Apicultural Research 60:431-438.	USA	North America
Serra, R. S., J. F. Silva Cossolin, M. T. C. Santos de Resende, M. A. de Castro, A. H. Oliveira, L. C. Martinez, and J. E. Serrao. 2021. Spiromesifen induces histopathological and cytotoxic changes in the midgut of the honeybee Apis mellifera (Hymenoptera: Apidae). Chemosphere 270.	BRAZIL	South America
Shigetou, S., S. Shimada, I. Makoto, and K. Matsuda. 2020. Modulation by neonicotinoids of honeybee alpha 1/chicken beta 2 hybrid nicotinic acetylcholine receptors expressed in Xenopus laevis oocytes. Pesticide Biochemistry and Physiology 166.	JAPAN	Asia
Simone-Finstrom, M., K. Aronstein, M. Goblirsch, F. Rinkevich, and L. de Guzman. 2018. Gamma irradiation inactivates honey bee fungal, microsporidian, and viral pathogens and parasites. Journal of Invertebrate Pathology 153:57-64.	USA	North America
Sipos, T., T. Donko, I. Jocsak, and S. Keszthelyi. 2021. Study of Morphological Features in Pre-Imaginal Honey Bee Impaired by Varroa destructor by Means of Computer Tomography. Insects 12.	HUNGARY	Europe
Skubnik, K., J. Novacek, T. Fuezik, A. Pridal, R. J. Paxton, and P. Plevka. 2017. Structure of deformed wing virus, a major honey bee pathogen. Proceedings of the National Academy of Sciences of the United States of America 114:3210-3215.	CZECH REPUBLIC	Europe
Stanimirovic, Z., U. Glavinic, M. Ristanic, N. Aleksic, N. Jovanovic, B. Vejnovic, and J. Stevanovic. 2019. LOOKING FOR THE CAUSES OF AND SOLUTIONS TO THE ISSUE OF HONEY BEE COLONY LOSSES. Acta Veterinaria-Beograd 69:1-31.	SERBIA	Europe
Takacs, M., and J. Olah. 2018. Strategic shortcomings of Varroa destructor control. Magyar Allatorvosok Lapja 140:685-696.	HUNGARY	Europe
Tesovnik, T., I. Cizelj, M. Zorc, M. Citar, J. Bozic, G. Glavan, and M. Narat. 2017. Immune related gene expression in worker honey bee (Apis mellifera carnica) pupae exposed to neonicotinoid thiamethoxam and Varroa mites (Varroa destructor). Plos One 12.	SLOVENIA	Europe
Thom, M. D., C. A. Eberle, F. Forcella, R. Gesch, and S. Weyers. 2018. Specialty oilseed crops provide an abundant source of pollen for pollinators and beneficial insects. Journal of Applied Entomology 142:211-222.	USA	North America
Tolsa Sanz, M. D., and A. Ballesta Remy. 2017. The Colony Collapse Disorder, the apimiasis and the possessed bees theory. Arquivos Entomoloxicos 17:71-80.	SPAIN	Europe
Traniello, I. M., S. A. Bukhari, J. Kevill, A. C. Ahmed, A. R. Hamilton, N. L. Naeger, D. C. Schroeder, and G. E. Robinson. 2020. Meta-analysis of honey bee neurogenomic response links Deformed wing virus type A to precocious behavioral maturation. Scientific Reports 10.	USA	North America
Ugras, S. 2017. Isolation, identification and characterization of probiotic properties of bacterium from the honey stomachs of Yigilca honeybees in Turkey. Turkiye Entomoloji Dergisi-Turkish Journal of Entomology 41:253-261.	TURKEY	Asia
vanEngelsdorp, D., K. S. Traynor, M. Andree, E. M. Lichtenberg, Y. Chen, C. Saegerman, and D. L. Cox-Foster. 2017. Colony Collapse Disorder (CCD) and bee age impact honey bee pathophysiology. Plos One 12.	USA	North America
Vargas-Valero, A., J. L. Reyes-Carrillo, O. Gaspar-Ramirez, and A. Moreno-Resendez. 2021. Parasitosis and pesticide residues in honey and wax in bee colonies. Ecosistemas Y Recursos Agropecuarios 8.	MEXICO	North America
Velardi, S., J. Leahy, K. Collum, J. McGuire, and M. Ladenheim. 2021. "You treat them right, They'll treat you right": Understanding beekeepers' scale management decisions within the context of bee values. Journal of Rural Studies 81:27-36.	USA	North America
Wakagri, M., and G. Yigezu. 2021. Honeybee production constraints and important management practices of these challenges. Cogent Food & Agriculture 7.	ETHIOPIA	Africa
Wang, K., H. Chen, Z.-G. Lin, Q.-S. Niu, Z. Wang, F.-c. Gao, and T. Ji. 2021. Carbendazim exposure during the larval stage suppresses major royal jelly protein expression in nurse bees (Apis mellifera). Chemosphere 266:129011-129011.	CHINA	Asia
Wang, K., R.-L. Fan, W.-N. Ji, W.-W. Zhang, X.-M. Chen, S. Wang, L. Yin, F.-C. Gao, G.-H. Chen, and T. Ji. 2018. Transcriptome Analysis of Newly Emerged Honeybees Exposure to Sublethal Carbendazim During Larva Stage. Frontiers in Genetics 9.	CHINA	Asia
Weier, D., P. Ranchod, and M. Steffenson. 2020. The Effect of Colony Relocation Stress on Honeybee Immunity. Integrative and Comparative Biology 60:E442-E442.	USA	North America
Wyszkowska, J., P. Grodzicki, and M. Szczygiel. 2019. Electromagnetic Fields and Colony Collapse Disorder of the Honeybee. Przeglad Elektrotechniczny 95:137-140.	POLAND	Europe
Yoshida, H., K. Shimasaki, T. Senoo, I. Ishii, K. Yamamoto, and Ieee. 2021. A long-time automated honeybees count system using high-speed vision. Pages 404-408 in IEEE/SICE International Symposium on System Integration (SII), Electr Network.	JAPAN	Asia
Zeaiter, Z., and M. R. Myerscough. 2020. Poor hive thermoregulation produces an Allee effect and leads to colony collapse. Journal of Theoretical Biology 503.	AUSTRALIA	Australia
Zhang, B., C.-H. Liao, J.-H. Hu, and X.-B. Wu. 2017. Effects of lambda-cyhalothrin on the viability and memory-related traits of the western honey bee, Apis mellifera.( Hymenopter a : Apidae ). Acta Entomologica Sinica 60:189-196.	CHINA	Asia
Zheng, S.-B., J.-F. He, Z.-G. Li, Z.-S. Gao, T.-T. Wei, W.-J. Xi, and S.-K. Su. 2017. Effects of Nosema ceranae on the expression of immune gene and haemolymph sugar levels of Apis cerana bees. Chinese Journal of Applied Entomology 54:392-399.	CHINA	Asia

## Sheet: #04 Bee decline excl honeybee
CITATION	COUNTRY	REGION
Adler, L. S., K. M. Michaud, S. P. Ellner, S. H. McArt, P. C. Stevenson, and R. E. Irwin. 2018. Disease where you dine: plant species and floral traits associated with pathogen transmission in bumble bees. Ecology 99:2535-2545.	USA	North America
Austin, M. W., and A. S. Dunlap. 2019. Intraspeciﬁc Variation in Worker Body Size Makes North American Bumble Bees (Bombus spp.) Less Susceptible to Decline. American Naturalist 194.	USA	North America
Bartolome, C., C. Jabal-Uriel, M. Buendia-Abad, M. Benito, C. Ornosa, P. De la Rua, R. Martin-Hernandez, M. Higes, and X. Maside. 2021. Wide diversity of parasites in Bombus terrestris (Linnaeus, 1758) revealed by a high-throughput sequencing approach. Environmental Microbiology 23.	SPAIN	Europe
Belsky, J., and N. K. Joshi. 2019. Impact of Biotic and Abiotic Stressors on Managed and Feral Bees. Insects 10.	USA	North America
Belsky, J., and N. K. Joshi. 2020. Effects of Fungicide and Herbicide Chemical Exposure on Apis and Non-Apis Bees in Agricultural Landscape. Frontiers in Environmental Science 8.	USA	North America
Bendel, C. R., K. C. Kral-O'Brien, T. J. Hovick, R. F. Limb, and J. P. Harmon. 2019. Plant-pollinator networks in grassland working landscapes reveal seasonal shifts in network structure and composition. Ecosphere 10.	USA	North America
Bommarco, R., S. A. M. Lindstrom, C. A. Raderschall, V. Gagic, and O. Lundin. 2021. Flower strips enhance abundance of bumble bee queens and males in landscapes with few honey bee hives. Biological Conservation 263.	SWEDEN	Europe
Bortolotti, L. 2019. Bees and pollination: the importance of biodiversity for crop production and ecosystem conservation. Nat Brescia 42:73-83.	ITALY	Europe
Burnham, P. A., S. A. Alger, B. Case, H. Boncristiani, L. Hebert-Dufresne, and A. K. Brody. 2021. Flowers as dirty doorknobs: Deformed wing virus transmitted between Apis mellifera and Bombus impatiens through shared flowers. Journal of Applied Ecology 58:2065-2074.	USA	North America
Burns, K. L. W., U. Fitzpatrick, and D. A. Stanley. 2021. Public perceptions of Ireland's pollinators: A case for more inclusive pollinator conservation initiatives. Journal for Nature Conservation 61.	IRELAND	Europe
Bystriakova, N., T. Griswold, J. S. Ascher, and M. Kuhlmann. 2018. Key environmental determinants of global and regional richness and endemism patterns for a wild bee subfamily. Biodiversity and Conservation 27:287-309.	UK	Europe
Cane, J. 2021. Global Warming, Advancing Bloom and Evidence for Pollinator Plasticity from Long-Term Bee Emergence Monitoring. Insects 12.	USA	North America
Cappa, V., M. P. Cerioli, A. Scaburri, M. Tironi, M. Farioli, C. Nassuato, and S. Bellini. 2021. Analysis of Bee Population Decline in Lombardy during the Period 2014-2016 and Identification of High-Risk Areas. Pathogens 10.	ITALY	Europe
Carril, O. M., T. Griswold, J. Haefner, and J. S. Wilson. 2018. Wild bees of Grand Staircase-Escalante National Monument: richness, abundance, and spatio-temporal beta-diversity. PeerJ 6.	USA	North America
Cely-Santos, M., and S. M. Philpott. 2019. Local and landscape habitat influences on bee diversity in agricultural landscapes in Anolaima, Colombia. Journal of Insect Conservation 23:133-146.	COLUMBIA	South America
Centrella, M., L. Russo, N. M. Ramirez, B. Eitzer, M. van Dyke, B. Danforth, and K. Poveda. 2020. Diet diversity and pesticide risk mediate the negative effects of land use change on solitary bee offspring production. Journal of Applied Ecology 57:1031-1042.	USA	North America
Chakrabarti, P., S. Sarkar, and P. Basu. 2019. Pesticide induced visual abnormalities in Asian honey bees (Apis cerana L.) in intensive agricultural landscapes. Chemosphere 230:51-58.	INDIA	Asia
Collison, E. J., H. Hird, C. R. Tyler, and J. E. Cresswell. 2018. Effects of neonicotinoid exposure on molecular and physiological indicators of honey bee immunocompetence. Apidologie 49:196-208.	UK	Europe
Cullen, M. G., L. J. Thompson, J. C. Carolan, J. C. Stout, and D. A. Stanley. 2019. Fungicides, herbicides and bees: A systematic review of existing research and methods. Plos One 14.	IRELAND	Europe
Davis, J. K., L. A. Aguirre, N. A. Barber, P. C. Stevenson, and L. S. Adler. 2019. From plant fungi to bee parasites: mycorrhizae and soil nutrients shape floral chemistry and bee pathogens. Ecology 100.	USA	North America
DellaGreca, M., G. De Tommaso, M. M. Salvatore, R. Nicoletti, A. Becchimanzi, M. Iuliano, and A. Andolfi. 2019. The Issue of Misidentification of Kojic Acid with Flufuran in Aspergillus flavus. Molecules 24.	ITALY	Europe
Demortain, D. 2021. The science behind the ban: the outstanding impact of ecotoxicological research on the regulation of neonicotinoids. Current Opinion in Insect Science 46:78-82.	FRANCE	Europe
Dharampal, P. S., C. Carlson, C. R. Currie, and S. A. Steffan. 2019. Pollen-borne microbes shape bee fitness. Proceedings of the Royal Society B-Biological Sciences 286.	USA	North America
Dharampal, P. S., C. M. Carlson, L. Diaz-Garcia, and S. A. Steffan. 2018. In Vitro Rearing of Solitary Bees: A Tool for Assessing Larval Risk Factors. Jove-Journal of Visualized Experiments.	USA	North America
Di Noi, A., S. Casini, T. Campani, G. Cai, and I. Caliani. 2021. Review on Sublethal Effects of Environmental Contaminants in Honey Bees (Apis mellifera), Knowledge Gaps and Future Perspectives. International Journal of Environmental Research and Public Health 18.	ITALY	Europe
Dixon, D. J., H. Zheng, and C. R. V. Otto. 2021. Land conversion and pesticide use degrade forage areas for honey bees in America's beekeeping epicenter. Plos One 16.	USA	North America
Donkersley, P., E. Elsner-Adams, and S. Maderson. 2020. A One-Health Model for Reversing Honeybee (Apis mellifera L.) Decline. Veterinary Sciences 7.	UK	Europe
Durant, J. L., and C. R. V. Otto. 2019. Feeling the sting? Addressing land-use changes can mitigate bee declines. Land Use Policy 87.	USA	North America
Durant, J. L., and L. C. Ponisio. 2021. A Regional, Honey Bee-Centered Approach Is Needed to Incentivize Grower Adoption of Bee-Friendly Practices in the Almond Industry. Frontiers in Sustainable Food Systems 5.	USA	North America
Epstein, L., and M. Zhang. 2018. The Impact of Integrated Pest Management and Regulation on Agricultural Pesticide Use in California. Pages 203-224 in M. Zhang, S. Jackson, M. A. Robertson, and M. R. Zeiss, editors. Managing and Analyzing Pesticide Use Data for Pest Management, Environmental Monitoring, Public Health, and Public Policy.	USA	North America
Figueroa, L. L., C. Grincavitch, and S. H. McArt. 2021. Crithidia bombi can infect two solitary bee species while host survivorship depends on diet. Parasitology 148:435-442.	USA	North America
Figueroa, L. L., M. Blinder, C. Grincavitch, A. Jelinek, E. K. Mann, L. A. Merva, L. E. Metz, A. Y. Zhao, R. E. Irwin, S. H. McArt, and L. S. Adler. 2019. Bee pathogen transmission dynamics: deposition, persistence and acquisition on flowers. Proceedings of the Royal Society B-Biological Sciences 286.	USA	North America
Gegear, R. J., K. N. Heath, and E. F. Ryder. 2021. Modeling scale up of anthropogenic impacts from individual pollinator behavior to pollination systems. Conservation Biology 35:1519-1529.	USA	North America
Goblirsch, M. 2018. Nosema ceranae disease of the honey bee (Apis mellifera). Apidologie 49:131-150.	USA	North America
Graham, K. K., J. Gibbs, J. Wilson, E. May, and R. Isaacs. 2021. Resampling of wild bees across fifteen years reveals variable species declines and recoveries after extreme weather. Agriculture Ecosystems & Environment 317.	USA	North America
Graves, T. A., W. M. Janousek, S. M. Gaulke, A. C. Nicholas, D. A. Keinath, C. M. Bell, S. Cannings, R. G. Hatfield, J. M. Heron, J. B. Koch, H. L. Loffland, L. L. Richardson, A. T. Rohde, J. Rykken, J. P. Strange, L. M. Tronstad, and C. S. Sheffield. 2020. Western bumble bee: declines in the continental United States and range-wide information gaps. Ecosphere 11.	USA	North America
Hamblin, J., M. J. Barbetti, K. Stefanova, F. Blakeway, J. Clements, W. Cowling, Y. Guo, and P. Nichols. 2018. Crop breeding to break nexus between bee decline/food production ? Global Food Security-Agriculture Policy Economics and Environment 19:56-63.	AUSTRALIA	Australia
Harwood, G. P., and A. G. Dolezal. 2020. Pesticide-Virus Interactions in Honey Bees: Challenges and Opportunities for Understanding Drivers of Bee Declines. Viruses-Basel 12.	USA	North America
Heller, S., N. K. Joshi, T. Leslie, E. G. Rajotte, and D. J. Biddinger. 2019. Diversified Floral Resource Plantings Support Bee Communities after Apple Bloom in Commercial Orchards. Scientific Reports 9.	USA	North America
Hemberger, J., A. Frappa, G. Witynski, and C. Gratton. 2020. Saved by the pulse? Separating the effects of total and temporal food abundance on the growth and reproduction of bumble bee microcolonies. Basic and Applied Ecology 45:1-11.	USA	North America
Hernandez, J., A. J. Riveros, and M. Amaya-Marquez. 2021. Sublethal doses of glyphosate impair olfactory memory retention, but not learning in the honey bee (Apis mellifera scutellata). Journal of Insect Conservation 25:683-694.	COLUMBIA	South America
Jamieson, M. A., A. L. Carper, C. J. Wilson, V. L. Scott, and J. Gibbs. 2019. Geographic Biases in Bee Research Limits Understanding of Species Distribution and Response to Anthropogenic Disturbance. Frontiers in Ecology and Evolution 7.	USA	North America
Kaluza, B. F., H. M. Wallace, T. A. Heard, V. Minden, A. Klein, and S. D. Leonhardt. 2018. Social bees are fitter in more biodiverse environments. Scientific Reports 8.	AUSTRALIA	Australia
Kratschmer, S., B. Pachinger, M. Schwantzer, D. Paredes, G. Guzman, J. A. Gomez, J. A. Entrenas, M. Guernion, F. Burel, A. Nicolai, A. Fertil, D. Popescu, L. Macavei, A. Hoble, C. Bunea, M. Kriechbaum, J. G. Zaller, and S. Winter. 2019. Response of wild bee diversity, abundance, and functional traits to vineyard inter-row management intensity and landscape diversity across Europe. Ecology and Evo…	AUSTRIA	Europe
Krichilsky, E., M. Centrella, B. Eitzer, B. Danforth, K. Poveda, and H. Grab. 2021. Landscape Composition and Fungicide Exposure Influence Host-Pathogen Dynamics in a Solitary Bee. Environmental Entomology 50:107-116.	USA	North America
Lander, T. 2020. Network modelling, citizen science and targeted interventions to predict, monitor and reverse bee decline. Plants People Planet 2:111-120.	UK	Europe
Le Provost, G., I. Badenhausser, C. Violle, F. Requier, M. D'Ottavio, M. Roncoroni, L. Gross, and N. Gross. 2021. Grassland-to-crop conversion in agricultural landscapes has lasting impact on the trait diversity of bees. Landscape Ecology 36:281-295.	FRANCE	Europe
LeBuhn, G., and J. V. Luna. 2021. Pollinator decline: what do we know about the drivers of solitary bee declines? Current Opinion in Insect Science 46:106-111.	USA	North America
Lhomme, P., S. D. Williams, G. Ghisbain, B. Martinet, M. Gerard, and H. M. Hines. 2021. Diversification Pattern of the Widespread Holarctic Cuckoo Bumble Bee, Bombus flavidus (Hymenoptera: Apidae): The East Side Story. Insect Systematics and Diversity 5:1-15.	USA	North America
Linguadoca, A., C. Rizzi, S. Villa, and M. J. F. Brown. 2021. Sulfoxaflor and nutritional deficiency synergistically reduce survival and fecundity in bumblebees. Science of the Total Environment 795.	USA	North America
Lopez-Uribe, M. M., V. A. Ricigliano, and M. Simone-Finstrom. 2020. Defining Pollinator Health: A Holistic Approach Based on Ecological, Genetic, and Physiological Factors. Annual Review of Animal Biosciences 8:269-294.	USA	North America
Maebe, K., A. De Baets, P. Vandamme, N. J. Vereecken, D. Michez, and G. Smagghe. 2021. Impact of intraspecific variation on measurements of thermal tolerance in bumble bees. Journal of Thermal Biology 99.	BELGIUM	Europe
Maebe, K., M. Haramboure, M. Lucia, L. Jesus Alvarez, and G. Smagghe. 2019. Temporal drop of genetic diversity in Bombus pauloensis. Apidologie 50:526-537.	ARGENTINA	South America
Mansour, R., L. P. Belzunces, P. Suma, L. Zappala, G. Mazzeo, K. Grissa-Lebdi, A. Russo, and A. Biondi. 2018. Vine and citrus mealybug pest control based on synthetic chemicals. A review. Agronomy for Sustainable Development 38.	TUNISIA	Africa
Mathiasson, M. E., and S. M. Rehan. 2019. Status changes in the wild bees of north-eastern North America over 125 years revealed through museum specimens. Insect Conservation and Diversity 12:278-288.	USA	North America
Mathiasson, M. E., and S. M. Rehan. 2020. Wild bee declines linked to plant-pollinator network changes and plant species introductions. Insect Conservation and Diversity 13:595-605.	USA	North America
Meeus, I., M. Pisman, G. Smagghe, and N. Piot. 2018. Interaction effects of different drivers of wild bee decline and their influence on host-pathogen dynamics. Current Opinion in Insect Science 26:136-141.	BELGIUM	Europe
Meiners, J. M., T. L. Griswold, and O. M. Carril. 2019. Decades of native bee biodiversity surveys at Pinnacles National Park highlight the importance of monitoring natural areas over time. Plos One 14.	USA	North America
Mola, J. M., C. Stuligross, M. L. Page, D. Rutkowski, and N. M. Williams. 2021. Impact of "non-lethal" tarsal clipping on bumble bees (Bombus vosnesenskii) may depend on queen stage and worker size. Journal of Insect Conservation 25:195-201.	USA	North America
Mola, J. M., L. L. Richardson, G. Spyreas, D. N. Zaya, and I. S. Pearse. 2021. Long-term surveys support declines in early season forest plants used by bumblebees. Journal of Applied Ecology 58:1431-1441.	USA	North America
Montgomery, G. A., R. R. Dunn, R. Fox, E. Jongejans, S. R. Leather, M. E. Saunders, C. R. Shortall, M. W. Tingley, and D. L. Wagner. 2020. Is the insect apocalypse upon us? How to find out. Biological Conservation 241.	USA	North America
O'Brien, C., and H. S. Arathi. 2018. Bee genera, diversity and abundance in genetically modified canola fields. Gm Crops & Food-Biotechnology in Agriculture and the Food Chain 9:31-38.	USA	North America
Olsson, R. L., M. R. Brousil, R. E. Clark, Q. Baine, and D. W. Crowder. 2021. Interactions between plants and pollinators across urban and rural farming landscapes. Food Webs 27.	USA	North America
Palmer-Young, E. C., T. R. Raffel, and Q. S. McFrederick. 2019. pH-mediated inhibition of a bumble bee parasite by an intestinal symbiont. Parasitology 146:380-388.	USA	North America
Pereira, F. W., L. Carneiro, and R. B. Goncalves. 2021. More losses than gains in ground-nesting bees over 60 years of urbanization. Urban Ecosystems 24:233-242.	BRAZIL	South America
Persson, A. S., F. Mazier, and H. G. Smith. 2018. When beggars are choosersHow nesting of a solitary bee is affected by temporal dynamics of pollen plants in the landscape. Ecology and Evolution 8:5777-5791.	SWEDEN	Europe
Phelps, J. D., C. G. Strang, M. Gbylik-Sikorska, T. Sniegocki, A. Posyniak, and D. F. Sherry. 2018. Imidacloprid slows the development of preference for rewarding food sources in bumblebees (Bombus impatiens). Ecotoxicology 27:175-187.	CANADA	North America
Piot, N., M. Eeraerts, M. Pisman, G. Claus, I. Meeus, and G. Smagghe. 2021. More is less: mass-flowering fruit tree crops dilute parasite transmission between bees. International Journal for Parasitology 51:777-785.	BELGIUM	Europe
Portman, Z. M., B. Bruninga-Socolar, and D. P. Cariveau. 2020. The State of Bee Monitoring in the United States: A Call to Refocus Away From Bowl Traps and Towards More Effective Methods. Annals of the Entomological Society of America 113:337-342.	USA	North America
Potter, C., N. de Vere, L. E. Jones, C. R. Ford, M. J. Hegarty, K. H. Hodder, A. Diaz, and E. L. Franklinz. 2019. Pollen metabarcoding reveals broad and species-specific resource use by urban bees. PeerJ 7.	UK	Europe
Pudasaini, R. 2020. Behavioral Changes Due to Sub-lethal Doses of Pesticides in Bees. Journal of Entomology 17:84-92.	NEPAL	Asia
Purvis, E. E. N., J. L. Vickruck, L. R. Best, J. H. Devries, and P. Galpern. 2020. Wild bee community recovery in restored grassland-wetland complexes of prairie North America. Biological Conservation 252.	CANADA	North America
Purvis, E. E. N., L. R. Best, and P. Galpern. 2021. Identifying key forage plants to support wild bee diversity and a species at risk in the Prairie Pothole Region. Insect Conservation and Diversity 14:851-861.	CANADA	North America
Ruedenauer, F. A., D. Raubenheimer, D. Kessner-Beierlein, N. Grund-Mueller, L. Noack, J. Spaethe, and S. D. Leonhardt. 2020. Best be(e) on low fat: linking nutrient perception, regulation and fitness. Ecology Letters 23:545-554.	GERMANY	Europe
Rutter, L., J. Carrillo-Tripp, B. C. Bonning, D. Cook, A. L. Toth, and A. G. Dolezal. 2019. Transcriptomic responses to diet quality and viral infection in Apis mellifera. BMC Genomics 20.	USA	North America
Seitz, N., D. VanEngelsdorp, and S. D. Leonhardt. 2019. Conserving bees in destroyed landscapes: The potentials of reclaimed sand mines. Global Ecology and Conservation 19.	USA	North America
Sgolastra, F., P. Medrzycki, L. Bortolotti, S. Maini, C. Porrini, N. Simon-Delso, and J. Bosch. 2020. Bees and pesticide regulation: Lessons from the neonicotinoid experience. Biological Conservation 241.	ITALY	Europe
Sihag, R. C. 2021. The red dwarf honey bee (Apis florea F.) faces the threat of extirpation in Northwest India. Ukrainian Journal of Ecology 11:1-11.	INDIA	Asia
Simanonok, M. P., and L. A. Burkle. 2019. Nesting success of wood-cavity-nesting bees declines with increasing time since wildfire. Ecology and Evolution 9:12436-12445.	USA	North America
Stein, D. S., D. M. Debinski, J. M. Pleasants, and A. L. Toth. 2020. Evaluating Native Bee Communities and Nutrition in Managed Grasslands. Environmental Entomology 49:717-725.	USA	North America
Straw, E. A., E. N. Carpentier, and M. J. F. Brown. 2021. Roundup causes high levels of mortality following contact exposure in bumble bees. Journal of Applied Ecology 58:1167-1176.	UK	Europe
Suzuki-Ohno, Y., J. Yokoyama, T. Nakashizuka, and M. Kawata. 2020. Estimating possible bumblebee range shifts in response to climate and land cover changes. Scientific Reports 10.	JAPAN	Asia
Tamburini, G., D. Wintermantel, M. J. Allan, R. R. Dean, A. Knauer, M. Albrecht, and A.-M. Klein. 2021. Sulfoxaflor insecticide and azoxystrobin fungicide have no major impact on honeybees in a realistic-exposure semi-field experiment. Science of the Total Environment 778.	UK	Europe
Tepedino, V. J., and Z. M. Portman. 2021. Intensive monitoring for bees in North America: indispensable or improvident? Insect Conservation and Diversity 14:535-542.	USA	North America
Tian, T., N. Piot, I. Meeus, and G. Smagghe. 2018. Infection with the multi-host micro-parasite Apicystis bombi (Apicomplexa: Neogregarinorida) decreases survival of the solitary bee Osmia bicornis. Journal of Invertebrate Pathology 158:43-45.	BELGIUM	Europe
Trinkl, M., B. F. Kaluza, H. Wallace, T. A. Heard, A. Keller, and S. D. Leonhardt. 2020. Floral Species Richness Correlates with Changes in the Nutritional Quality of Larval Diets in a Stingless Bee. Insects 11.	AUSTRALIA	Australia
Tyler, T., L. Herbertsson, P. A. Olsson, L. Froberg, K.-A. Olsson, A. Svensson, and O. Olsson. 2018. Climate warming and land-use changes drive broad-scale floristic changes in Southern Sweden. Global Change Biology 24:2607-2621.	SWEDEN	Europe
Vanderplanck, M., B. Martinet, L. G. Carvalheiro, P. Rasmont, A. Barraud, C. Renaudeau, and D. Michez. 2019. Ensuring access to high-quality resources reduces the impacts of heat stress on bees. Scientific Reports 9.	BELGIUM	Europe
Villalta, I., R. Ledet, M. Baude, D. Genoud, C. Bouget, M. Cornillon, S. Moreau, B. Courtial, and C. Lopez-Vaamonde. 2021. A DNA barcode-based survey of wild urban bees in the Loire Valley, France. Scientific Reports 11.	FRANCE	Europe
Voulgari-Kokota, A., Q. S. McFrederick, I. Steffan-Dewenter, and A. Keller. 2019. Drivers, Diversity, and Functions of the Solitary-Bee Microbiota. Trends in Microbiology 27:1034-1044.	GERMANY	Europe
Wang, F., J.-F. Yang, M.-Y. Wang, C.-Y. Jia, X.-X. Shi, G.-F. Hao, and G.-F. Yang. 2020. Graph attention convolutional neural network model for chemical poisoning of honey bees? prediction. Science Bulletin 65:1184-1191.	CHINA	Asia
Willoughby, I. H., R. Moore, A. J. Moffat, J. Forster, I. Sayyed, and K. Leslie. 2020. Are there viable chemical and non-chemical alternatives to the use of conventional insecticides for the protection of young trees from damage by the large pine weevil Hylobius abietis L. in UK forestry? Forestry 93:694-712.	UK	Europe
Wilson, J. S., A. D. Pan, D. E. M. General, and J. B. Koch. 2020. More eyes on the prize: an observation of a very rare, threatened species of Philippine Bumble bee, Bombus irisanensis, on iNaturalist and the importance of citizen science in conservation biology. Journal of Insect Conservation 24:727-729.	PHILIPPINES	Asia
Wilson, R. S., S. D. Leonhardt, C. J. Burwell, C. Fuller, T. J. Smith, B. F. Kaluza, and H. M. Wallace. 2020. Landscape Simplification Modifies Trap-Nesting Bee and Wasp Communities in the Subtropics. Insects 11.	AUSTRALIA	Australia
Wintermantel, D., B. Locke, G. K. S. Andersson, E. Semberg, E. Forsgren, J. Osterman, T. R. Pedersen, R. Bommarco, H. G. Smith, M. Rundlof, and J. R. de Miranda. 2018. Field-level clothianidin exposure affects bumblebees but generally not their pathogens. Nature Communications 9.	SWEDEN	Europe
Wintermantel, D., J.-F. Odoux, A. Decourtye, M. Henry, F. Allier, and V. Bretagnolle. 2020. Neonicotinoid-induced mortality risk for bees foraging on oilseed rape nectar persists despite EU moratorium. Science of the Total Environment 704.	FRANCE	Europe
Wood, T. J., D. Michez, R. J. Paxton, M. Drossart, P. Neumann, M. Gerard, M. Vanderplanck, A. Barraud, B. Martinet, N. Leclercq, and N. J. Vereecken. 2020. Managed honey bees as a radar for wild bee decline? Apidologie 51:1100-1116.	BELGIUM	Europe
Wood, T. J., I. Kaplan, Y. Zhang, and Z. Szendrei. 2019. Honeybee dietary neonicotinoid exposure is associated with pollen collection from agricultural weeds. Proceedings of the Royal Society B-Biological Sciences 286.	USA	North America
Xie, Z., M. A. Shebl, D. Pan, and J. Wang. 2020. Synergistically positive effects of brick walls and farmlands on Anthophora waltoni populations. Agricultural and Forest Entomology 22:328-337.	CHINA	Asia
Yourstone, J., M. Karlsson, B. K. Klatt, O. Olsson, and H. G. Smith. 2021. Effects of crop and non-crop resources and competition: High importance of trees and oilseed rape for solitary bee reproduction. Biological Conservation 261.	SWEDEN	Europe
Zaragoza-Trello, C., M. Vila, C. Botias, and I. Bartomeus. 2021. Interactions among global change pressures act in a non-additive way on bumblebee individuals and colonies. Functional Ecology 35:420-434.	SPAIN	Europe
Zattara, E. E., and M. A. Aizen. 2021. Worldwide occurrence records suggest a global decline in bee species richness. One Earth 4:114-123.	ARGENTINA	South America
Zhao, H., G. Li, D. Guo, H. Li, Q. Liu, B. Xu, and X. Guo. 2021. Response mechanisms to heat stress in bees. Apidologie 52:388-399.	CHINA	Asia

## Sheet: #06 Food Security
CITATION	COUNTRY	REGION
Adler, L. S., N. A. Barber, O. M. Biller, and R. E. Irwin. 2020. Flowering plant composition shapes pathogen infection intensity and reproduction in bumble bee colonies. Proceedings of the National Academy of Sciences of the United States of America 117:11559-11565.	USA	North America
Adnan, N., M. P. Mamat, and T. M. T. Ibrahim. 2021. Pollination services support for agriculture productions values. IOP Conference Series: Earth and Environmental Science 756:012089 (012085 pp.)-012089 (012085 pp.).	MALAYSIA	Asia
Afzal, I., R. Shabir, and S. Rauf. 2019. Seed Production Technologies of Some Major Field Crops. Pages 655-678 in M. Hasanuzzaman, editor. Agronomic Crops, Vol 1: Production Technologies.	PAKISTAN	Asia
Ahmad, S., A. Khalofah, S. A. Khan, K. A. Khan, M. J. Jilani, T. Hussain, M. Skalicky, H. A. Ghramh, and Z. Ahmad. 2021. Effects of native pollinator communities on the physiological and chemical parameters of loquat tree (Eriobotrya japonica) under open field condition. Saudi Journal of Biological Sciences 28:3235-3241.	PAKISTAN	Asia
Akutse, K. S., S. Subramanian, N. K. Maniania, T. Dubois, and S. Ekesi. 2020. Biopesticide Research and Product Development in Africa for Sustainable Agriculture and Food Security - Experiences From the International Centre of Insect Physiology and Ecology (icipe). Frontiers in Sustainable Food Systems 4.	KENYA	Africa
Altunel, T., and B. Olmez. 2019. BEEKEEPING AS A RURAL DEVELOPMENT ALTERNATIVE IN TURKISH NORTHWEST. Applied Ecology and Environmental Research 17:6017-6029.	TURKEY	Asia
Ambaw, M., A. Addi, F. Seboka, M. Workiye, and A. Bezabh. 2021. Identification of bee floral diversity and abundance in selected districts of Arsi zone. International Journal of Botany Studies 6:605-610.	ETHIOPIA	Africa
Arroyo-Rodriguez, V., L. Fahrig, M. Tabarelli, J. I. Watling, L. Tischendorf, M. Benchimol, E. Cazetta, D. Faria, I. R. Leal, F. P. L. Melo, J. C. Morante-Filho, B. A. Santos, R. Arasa-Gisbert, N. Arce-Pena, M. J. Cervantes-Lopez, S. Cudney-Valenzuela, C. Galan-Acedo, M. San-Jose, I. C. G. Vieira, J. W. F. Slik, A. J. Nowakowski, and T. Tscharntke. 2020. Designing optimal human-modified landscape…	MEXICO	North America
Basari, N., S. N. Ramli, N. A. Abdul-Mutalid, N. F. M. Shaipulah, and N. A. Hashim. 2021. Flowers morphology and nectar concentration determine the preferred food source of stingless bee, Heterotrigona itama. Journal of Asia-Pacific Entomology 24:232-236.	MALAYSIA	Asia
Bengtsson, J., J. M. Bullock, B. Egoh, C. Everson, T. Everson, T. O'Connor, P. J. O'Farrell, H. G. Smith, and R. Lindborg. 2019. Grasslands-more important for ecosystem services than you might think. Ecosphere 10.	SWEDEN	Europe
Berenbaum, M. 2019. Bot-Flying. American Entomologist 65:76-79.	USA	North America
Bergamo, P. J., M. Wolowski, L. R. Tambosi, E. Garcia, K. Agostini, L. A. Garibaldi, T. M. Knight, E. N. Lughadha, P. E. A. M. Oliveira, M. C. M. Marques, P. K. Maruyama, M. M. Maues, A. K. Oppata, A. R. Rech, A. M. Saraiva, F. D. S. Silva, G. Sousa, R. Y. Tsukahara, I. G. Varassin, B. F. Viana, and L. Freitas. 2021. Areas Requiring Restoration Efforts are a Complementary Opportunity to Support t…	BRAZIL	South America
Borges, R. C., K. Padovani, V. L. Imperatriz-Fonseca, and T. C. Giannini. 2020. A dataset of multi-functional ecological traits of Brazilian bees. Scientific Data 7.	BRAZIL	South America
Borges, R. C., R. M. Brito, V. L. Imperatriz-Fonseca, and T. C. Giannini. 2020. The Value of Crop Production and Pollination Services in the Eastern Amazon. Neotropical Entomology 49:545-556.	BRAZIL	South America
Bosch, M., and L. Wang. 2020. Pollen-stigma interactions in Brassicaceae: complex communication events regulating pollen hydration. Journal of Experimental Botany 71:2465-2468.	UK	Europe
Cely-Santos, M., and F. Lu. 2019. Intersections between rural livelihood security and animal pollination in Anolaima, Colombia. Geoforum 104:13-24.	COLUMBIA	South America
Chen, J., J. Webb, K. Shariati, S. B. Guo, J. K. Montclare, S. McArt, and M. L. Ma. 2021. Pollen-inspired enzymatic microparticles to reduce organophosphate toxicity in managed pollinators. Nature Food 2:339-+.	USA	North America
Chen, Y., and Y. Li. 2019. Intelligent Autonomous Pollination for Future Farming - A Micro Air Vehicle Conceptual Framework With Artificial Intelligence and Human-in-the-Loop. Ieee Access 7:119706-119717.	CHINA	Asia
Christmann, S. 2020. Pollinator protection strategies must be feasible for all nations. Nature Ecology & Evolution 4:896-897.	MOROCCO	Africa
Cohen, H., S. M. Philpott, H. Liere, B. B. Lin, and S. Jha. 2021. The relationship between pollinator community and pollination services is mediated by floral abundance in urban landscapes. Urban Ecosystems 24:275-290.	USA	North America
Cordeiro, G. D., R. Liporoni, C. A. Caetano, C. Krug, C. A. Martinez-Martinez, H. O. J. Martins, R. K. O. A. Cardoso, F. F. Araujo, P. C. S. Araujo, R. Oliveira, C. Schlindwein, E. J. Warrant, S. Doetterl, and I. Alves-dos-Santos. 2021. Nocturnal Bees as Crop Pollinators. Agronomy-Basel 11.	BRAZIL	South America
Cristina, R. T., N. Mederle, M. Soreanu, R. F. Moruzi, E. Dumitrescu, F. Muselin, A. P. Darau, K. Imre, and D. Militaru. 2020. THE EFFICIENCY OF A PHYTOTHERAPEUTIC ASSOCIATION TO COMBAT NOSEMOSIS IN HONEY BEES IN ROMANIA. Revista Romana De Medicina Veterinara 30:13-18.	ROMANIA	Europe
Cristina, R. T., Z. Kovacevic, M. Cincovic, E. Dumitrescu, F. Muselin, K. Imre, D. Militaru, N. Mederle, I. Radulov, N. Hadaruga, and N. Puvaca. 2020. Composition and Efficacy of a Natural Phytotherapeutic Blend against Nosemosis in Honey Bees. Sustainability 12.	ROMANIA	Europe
Cunningham-Minnick, M. J., V. E. Peters, and T. O. Crist. 2019. Nesting habitat enhancement for wild bees within soybean fields increases crop production. Apidologie 50:833-844.	USA	North America
Curran, M. F., K. Summerfield, E.-J. Alexander, S. G. Lanning, A. R. Schwyter, M. L. Torres, S. Schell, K. Vaughan, T. J. Robinson, and D. I. Smith. 2020. Use of 3-Dimensional Videography as a Non-Lethal Way to Improve Visual Insect Sampling. Land 9.	USA	North America
Cutter, J., B. Geaumont, D. McGranahan, J. Harmon, R. Limb, C. Schauer, and T. Hovick. 2021. Cattle and sheep differentially alter floral resources and the native bee communities in working landscapes. Ecological Applications 31.	USA	North America
Dingha, B. N., L. E. Jackai, B. A. Amoah, and C. Akotsen-Mensah. 2021. Pollinators on Cowpea Vigna unguiculata: Implications for Intercropping to Enhance Biodiversity. Insects 12.	USA	North America
Dingha, B. N., P. C. Omaliko, B. A. Amoah, L. E. Jackai, and D. Shrestha. 2021. Evaluation of Cowpea (Vigna unguiculata) in an Intercropping System as Pollinator Enhancer for Increased Crop Yield. Sustainability 13.	USA	North America
Donkersley, P. 2019. Trees for bees. Agriculture Ecosystems & Environment 270:79-83.	UK	Europe
Donkersley, P., E. Elsner-Adams, and S. Maderson. 2020. A One-Health Model for Reversing Honeybee (Apis mellifera L.) Decline. Veterinary Sciences 7.	UK	Europe
Donoso, S., and M. Murua. 2021. Floral Patches and Their Impact on Pollinator Attraction and Yield Production on Cucurbita maxima Var. Paine in Central Chile. Diversity-Basel 13.	CHILE	South America
Doyle, T., W. L. S. Hawkes, R. Massy, G. D. Powney, M. H. M. Menz, and K. R. Wotton. 2020. Pollination by hoverflies in the Anthropocene. Proceedings of the Royal Society B-Biological Sciences 287.	UK	Europe
Durant, J. L., and L. C. Ponisio. 2021. A Regional, Honey Bee-Centered Approach Is Needed to Incentivize Grower Adoption of Bee-Friendly Practices in the Almond Industry. Frontiers in Sustainable Food Systems 5.	USA	North America
Dutta, S., F. T. Sattler, A. Pucher, I. Drabo, A. Issaka, O. Sy, M. D. Sanogo, I. I. Angarawai, and B. I. G. Haussmann. 2021. Heterosis and combining abilities in a diverse seven-parent pearl millet population diallel tested in West Africa. Euphytica 217.	NIGER	Africa
Eisenstein, M. 2020. Natural solutions for agricultural productivity. Nature 588:S58-S59.	USA	North America
Elisante, F., P. A. Ndakidemi, S. E. J. Arnold, S. R. Belmain, G. M. Gurr, I. Darbyshire, G. Xie, J. Tumbo, and P. C. Stevenson. 2019. Enhancing knowledge among smallholders on pollinators and supporting field margins for sustainable food security. Journal of Rural Studies 70:75-86.	TANZANIA	Africa
Elisante, F., P. Ndakidemi, S. E. J. Arnold, S. R. Belmain, G. M. Gurr, I. Darbyshire, G. Xie, and P. C. Stevenson. 2020. Insect pollination is important in a smallholder bean farming system. PeerJ 8:1-22.	EAST AFRICA	Africa
Elzay, S. D., and K. A. Baum. 2021. Landscape characteristics predict body sizes in wild bees: implications for pollination services and foraging range. Journal of Insect Conservation 25:243-253.	USA	North America
Gao, L., L. Wang, F. Hu, and L. Yang. 2021. Recent progress of agro-biodiversity conservation and implications for agricultural development in China. Biodiversity Science 29:177-183.	CHINA	Asia
Geffre, A. C., T. Gernat, G. P. Harwood, B. M. Jones, D. M. Gysi, A. R. Hamilton, B. C. Bonning, A. L. Toth, G. E. Robinson, and A. G. Dolezal. 2020. Honey bee virus causes context-dependent changes in host social behavior. Proceedings of the National Academy of Sciences of the United States of America 117:10406-10413.	USA	North America
Gilioli, G., G. Sperandio, F. Hatjina, and A. Simonetto. 2019. Towards the development of an index for the holistic assessment of the health status of a honey bee colony. Ecological Indicators 101:341-347.	ITALY	Europe
Gisder, S., L. Horchler, F. Pieper, V. Schueler, P. Sima, and E. Genersch. 2020. Rapid Gastrointestinal Passage May Protect Bombus terrestris from Becoming a True Host for Nosema ceranae. Applied and Environmental Microbiology 86.	GERMANY	Europe
Gleadow, R., J. Hanan, and A. Dorin. 2019. Averting robo-bees: why free-flying robotic bees are a bad idea. Emerging Topics in Life Sciences 3:723-729.	AUSTRALIA	Australia
Gleiser, G., N. Leme da Cunha, A. Saez, and M. Adrian Aizen. 2021. Ecological correlates of crop yield growth and interannual yield variation at a global scale. Web Ecology 21:15-43.	ARGENTINA	South America
Greenop, A., N. Mica-Hawkyard, S. Walkington, A. Wilby, S. M. Cook, R. F. Pywell, and B. A. Woodcock. 2020. Equivocal Evidence for Colony Level Stress Effects on Bumble Bee Pollination Services. Insects 11.	UK	Europe
Gulshan, A. Z., and H. A. Redwan. 2021. A Comprehensive Review on Synthetic Insecticides: Toxicity to Pollinators, Associated Risk to Food Security, and Management Approaches. Journal of Biosystems Engineering 46:254-272.	BANGLADESH	Asia
Halinski, R., L. A. Garibaldi, C. F. dos Santos, A. L. Acosta, D. D. Guidi, and B. Blochtein. 2020. Forest fragments and natural vegetation patches within crop fields contribute to higher oilseed rape yields in Brazil. Agricultural Systems 180.	BRAZIL	South America
Halvorson, K., R. Baumung, G. Leroy, C. Chen, and P. Boettcher. 2021. Protection of honeybees and other pollinators: one global study. Apidologie 52:535-547.	ITALY	Europe
Henriquez-Piskulich, P. A., C. Schapheer, N. J. Vereecken, and C. Villagra. 2021. Agroecological Strategies to Safeguard Insect Pollinators in Biodiversity Hotspots: Chile as a Case Study. Sustainability 13.	CHILE	South America
Hernandez, J., A. J. Riveros, and M. Amaya-Marquez. 2021. Sublethal doses of glyphosate impair olfactory memory retention, but not learning in the honey bee (Apis mellifera scutellata). Journal of Insect Conservation 25:683-694.	COLUMBIA	South America
Huang, H., C. Tu, and P. D'Odorico. 2021. Ecosystem complexity enhances the resilience of plant-pollinator systems. One Earth 4:1286-1296.	USA	North America
Jensen, A. B., J. Evans, A. Jonas-Levi, O. Benjamin, I. Martinez, B. Dahle, N. Roos, A. Lecocq, and K. Foley. 2019. Standard methods for Apis mellifera brood as human food. Journal of Apicultural Research 58.	DENMARK	Europe
Kansiime, M. K., R. D. Girling, I. Mugambi, J. Mulema, G. Oduor, D. Chacha, D. Ouvrard, W. Kinuthia, and M. P. D. Garratt. 2021. Rural livelihood diversity and its influence on the ecological intensification potential of smallholder farms in Kenya. Food and Energy Security 10.	KENYA	Africa
Kaur, G., R. Sharma, A. Chaudhary, and R. Singh. 2021. FACTORS AFFECTING IMMUNE RESPONSES IN HONEY BEES: AN INSIGHT. Journal of Apicultural Science 65:25-47.	INDIA	Asia
Khalifa, S. A. M., E. H. Elshafiey, A. A. Shetaia, A. A. Abd El-Wahed, A. F. Algethami, S. G. Musharraf, M. F. AlAjmi, C. Zhao, S. H. D. Masry, M. M. Abdel-Daim, M. F. Halabi, G. Y. Kai, Y. Al Naggar, M. Bishr, M. A. M. Diab, and H. R. El-Seedi. 2021. Overview of Bee Pollination and Its Economic Value for Crop Production. Insects 12.	SWEDEN	Europe
Khatawkar, D. S., S. P. James, and D. Dhalin. 2021. Role of electrostatics in artificial pollination and future agriculture. Current Science 120:484-491.	INDIA	Asia
Kiatoko, N., M. I. Pozo, A. Van Oystaeyen, M. Musonye, J. Kika, F. Wackers, F. van Langevelde, B. Hundt, and J. Jaramillo. 2021. African endemic stingless bees as an efficient alternative pollinator to honey bees in greenhouse cucumber (Cucumis sativus L). Journal of Apicultural Research.	KENYA	Africa
Krause, T., and M. R. Nielsen. 2019. Not Seeing the Forest for the Trees: The Oversight of Defaunation in REDD plus and Global Forest Governance. Forests 10.	SWEDEN	Europe
Lander, T. 2020. Network modelling, citizen science and targeted interventions to predict, monitor and reverse bee decline. Plants People Planet 2:111-120.	UK	Europe
Lewis, K. A., and J. Tzilivakis. 2019. Wild Bee Toxicity Data for Pesticide Risk Assessments. Data 4.	UK	Europe
Li, H., Y. Zhou, W. Xin, Y. Wei, J. Zhang, and L. Guo. 2019. Wheat breeding in northern China: Achievements and technical advances. Crop Journal 7:718-729.	CHINA	Asia
Ljunggren, J., F. Borrero-Echeverry, A. Chakraborty, T. U. T. Lindblom, E. Hedenstrom, M. Karlsson, P. Witzgall, and M. Bengtsson. 2019. Yeast Volatomes Differentially Affect Larval Feeding in an Insect Herbivore. Applied and Environmental Microbiology 85.	SWEDEN	Europe
Lopes, A. V., R. G. Porto, O. Cruz-Neto, C. A. Peres, B. F. Viana, T. C. Giannini, and M. Tabarelli. 2021. Neglected diversity of crop pollinators: Lessons from the world’s largest tropical country. Perspectives in Ecology & Conservation.	BRAZIL	South America
Macgregor, C. J., and A. S. Scott-Brown. 2020. Nocturnal pollination: an overlooked ecosystem service vulnerable to environmental change. Emerging Topics in Life Sciences 4:19-32.	UK	Europe
Marshman, J., A. Blay-Palmer, and K. Landman. 2019. Anthropocene Crisis: Climate Change, Pollinators, and Food Security. Environments 6.	CANADA	North America
Miller, Z. J. 2021. What's the Buzz About? Progress and Potential of Acoustic Monitoring Technologies for Investigating Bumble Bees. Ieee Instrumentation & Measurement Magazine 24:21-29.	USA	North America
Mkenda, P. A., P. A. Ndakidemi, E. Mbega, P. C. Stevenson, S. E. J. Arnold, G. M. Gurr, and S. R. Belmain. 2019. Multiple ecosystem services from field margin vegetation for ecological sustainability in agriculture: scientific evidence and knowledge gaps. PeerJ 7.	TANZANIA	Africa
Mokkapati, J. S., A. J. Bednarska, and R. Laskowski. 2021. The development of the solitary bee Osmia bicornis is affected by some insecticide agrochemicals at environmentally relevant concentrations. Science of the Total Environment 775.	POLAND	Europe
Montoya, D., B. Haegeman, S. Gaba, C. De Mazancourt, and M. Loreau. 2021. Habitat fragmentation and food security in crop pollination systems: a theoretical model. Ecology Letters 109:2991-3006.	SPAIN	Europe
Montoya, D., B. Haegeman, S. Gaba, C. De Mazancourt, V. Bretagnolle, and M. Loreau. 2019. Trade-offs in the provisioning and stability of ecosystem services in agroecosystems. Ecological Applications 29.	FRANCE	Europe
Moon, S., and K.-H. Jun. 2020. First Steps in the Successful Fertilization of Rice andArabidopsis: Pollen Longevity, Adhesion and Hydration. Plants-Basel 9.	KOREA	Asia
Morel, A. C., M. Hirons, M. A. Sasu, M. Quaye, R. A. Asare, J. Mason, S. Adu-Bredu, E. Boyd, C. L. McDermott, E. J. Z. Robinson, R. Straser, Y. Malhi, and K. Norris. 2019. The Ecological Limits of Poverty Alleviation in an African Forest-Agriculture Landscape. Frontiers in Sustainable Food Systems 3.	GHANA	Africa
Moss, E. D., D. M. Evans, and J. P. Atkins. 2021. Investigating the impacts of climate change on ecosystem services in UK agro-ecosystems: An application of the DPSIR framework. Land Use Policy 105.	UK	Europe
Nicholls, E., A. Ely, L. Birkin, P. Basu, and D. Goulson. 2020. The contribution of small-scale food production in urban areas to the sustainable development goals: a review and case study. Sustainability Science 15:1585-1599.	UK	Europe
Nooten, S. S., K. A. Odanaka, and S. M. Rehan. 2020. Effects of Farmland and Seasonal Phenology on Wild Bees in Blueberry Orchards. Northeastern Naturalist 27:841-860.	USA	North America
Oliveira, W., J. L. S. Silva, R. G. Porto, O. Cruz-Neto, M. Tabarelli, B. F. Viana, C. A. Peres, and A. V. Lopes. 2020. Plant and Pollination Blindness: Risky Business for Human Food Security. BioScience 70:109-110.	BRAZIL	South America
Ortiz, A. M. D., C. L. Outhwaite, C. Dalin, and T. Newbold. 2021. A review of the interactions between biodiversity, agriculture, climate change, and international trade: research and policy priorities. One Earth 4:88-103.	UK	Europe
Otieno, M., I. Steffan-Dewenter, S. G. Potts, W. Kinuthia, M. J. Kasina, and M. P. D. Garratt. 2020. Enhancing legume crop pollination and natural pest regulation for improved food security in changing African landscapes. Global Food Security-Agriculture Policy Economics and Environment 26.	GERMANY	Europe
Patel, V., N. Pauli, E. Biggs, L. Barbour, and B. Boruff. 2021. Why bees are critical for achieving sustainable development. Ambio 50:49-59.	AUSTRALIA	Australia
Paulino, C. d. S., C. S. Souza, E. Santa-Martinez, N. M. Almeida, and C. C. Castro. 2021. Global meta-network of legume crops and floral visitors reveals abundance of exotic bees. Journal of Applied Entomology.	BRAZIL	South America
Paz, F. S., C. E. Pinto, R. M. de Brito, V. L. Imperatriz-Fonseca, and T. C. Giannini. 2021. Edible Fruit Plant Species in the Amazon Forest Rely Mostly on Bees and Beetles as Pollinators. Journal of Economic Entomology 114:710-722.	BRAZIL	South America
Paz, F. S., C. E. Pinto, R. M. de Brito, V. L. Imperatriz-Fonseca, and T. C. Giannini. 2021. Edible Fruit Plant Species in the Amazon Forest Rely Mostly on Bees and Beetles as Pollinators. Journal of Economic Entomology 114:710-722.	BRAZIL	South America
Porto, R. G., O. Cruz-Neto, M. Tabarelli, B. F. Viana, C. A. Peres, and A. V. Lopes. 2021. Pollinator-dependent crops in Brazil yield nearly half of nutrients for humans and livestock feed. Global Food Security-Agriculture Policy Economics and Environment 31.	BRAZIL	South America
Porto, R. G., R. F. de Almeida, O. C. Neto, M. Tabarelli, B. F. Viana, C. A. Peres, and A. V. Lopes. 2020. Pollination ecosystem services: A comprehensive review of economic values, research funding and policy actions. Food Security 12:1425-1442.	BRAZIL	South America
Power, C. C., A. Nielsen, and D. Sheil. 2021. Even small forest patches increase bee visits to flowers in an oil palm plantation landscapeKata kunci. Biotropica.	BORNEO	Asia
Rana, R. A., M. N. Siddiqui, M. Skalicky, M. Brestic, A. Hossain, E. Kayesh, M. Popov, V. Hejnak, D. R. Gupta, N. U. Mahmud, and T. Islam. 2021. Prospects of Nanotechnology in Improving the Productivity and Quality of Horticultural Crops. Horticulturae 7.	BANGLADESH	Asia
Rathod, V., T. K. Behera, A. D. Munshi, A. B. Gaikwad, S. Singh, N. D. Vinay, G. Boopalakrishnan, and G. S. Jat. 2021. Developing partial interspecific hybrids of Momordica charantia x Momordica balsamina and their advance generations. Scientia Horticulturae 281.	INDIA	Asia
Reilly, J. R., D. R. Artz, D. Biddinger, K. Bobiwash, N. K. Boyle, C. Brittain, J. Brokaw, J. W. Campbell, J. Daniels, E. Elle, J. D. Ellis, S. J. Fleischer, J. Gibbs, R. L. Gillespie, K. B. Gundersen, L. Gut, G. Hoffman, N. Joshi, O. Lundin, K. Mason, C. M. McGrady, S. S. Peterson, T. L. Pitts-Singer, S. Rao, N. Rothwell, L. Rowe, K. L. Ward, N. M. Williams, J. K. Wilson, R. Isaacs, and R. Winfr…	USA	North America
Rosas-Ramos, N., L. Banos-Picon, J. Tormos, and J. D. Asis. 2019. The complementarity between ecological infrastructure types benefits natural enemies and pollinators in a Mediterranean vineyard agroecosystem. Annals of Applied Biology 175:193-201.	SPAIN	Europe
Rosas-Ramos, N., L. Banos-Picon, J. Tormos, and J. D. Asis. 2020. Natural enemies and pollinators in traditional cherry orchards: Functionally important taxa respond differently to farming system. Agriculture Ecosystems & Environment 295.	SPAIN	Europe
Roy, A., V. Yadav, and P. Chaudhry. 2019. Assessing flow benefits of protected areas of central India: a case study from Maharashtra state of India. International Journal of Sustainable Society 11:65-78.	INDIA	Asia
Scott-Brown, A., and H. Koch. 2020. New directions in pollinator research: diversity, conflict and response to global change. Emerging Topics in Life Sciences 4:1-6.	UK	Europe
Selva, C., M. Riboni, U. Baumann, T. Wuerschum, R. Whitford, and M. R. Tucker. 2020. Hybrid breeding in wheat: how shaping floral biology can offer new perspectives. Functional Plant Biology 47:675-694.	AUSTRALIA	Australia
Seppelt, R., C. Arndt, M. Beckmann, E. A. Martin, and T. W. Hertel. 2020. Deciphering the Biodiversity-Production Mutualism in the Global Food Security Debate. Trends in Ecology & Evolution 35:1011-1020.	GERMANY	Europe
Sharafatmandrad, M., and A. Khosravi Mashizi. 2021. Linking Ecosystem Services to Social Well-Being: An Approach to Assess Land Degradation. Frontiers in Ecology and Evolution 9.	IRAN	Asia
Shevchenko, A. A., G. V. Komlatskiy, V. V. Averin, and V. I. Komlatskiy. 2021. PROSPECTS FOR FIGHTING AGAINST VIRUSES IN BEEKEEPING. Veterinariya Kubani:45-48.	RUSSIA	Europe
Sillman, J., V. Uusitalo, T. Tapanen, A. Salonen, R. Soukka, and H. Kahiluoto. 2021. Contribution of honeybees towards the net environmental benefits of food. Science of the Total Environment 756.	FINLAND	Europe
Singha, W. R., B. Kurmi, U. K. Sahoo, G. W. Sileshi, A. J. Nath, and A. K. Das. 2021. Parkia roxburghii, an underutilized tree bean for food, nutritional and regional climate security. Trees Forests and People 4.	INDIA	Asia
Stenchly, K., A. Waongo, W. Schaeper, G. Nyarko, and A. Buerkert. 2019. Structural landscape changes in urban and peri-urban agricultural systems of two West African cities and their relations to ecosystem services provided by woody plant communities. Urban Ecosystems 22:397-408.	BURKINA FASO & GHANA	Africa
Tamburini, G., R. Bommarco, T. C. Wanger, C. Kremen, M. G. A. van der Heijden, M. Liebman, and S. Hallin. 2020. Agricultural diversification promotes multiple ecosystem services without compromising yield. Science Advances 6.	SWEDEN	Europe
Tarakini, G., A. Chemura, and R. Musundire. 2020. Farmers' Knowledge and Attitudes Toward Pollination and Bees in a Maize-Producing Region of Zimbabwe: Implications for Pollinator Conservation. Tropical Conservation Science 13.	ZIMBABWE	Africa
Thapa, P., M. Torralba, A. Buerkert, C. Dittrich, and T. Plieninger. 2021. Ecological and social outcomes of urbanization on regional farming systems: a global synthesis. Ecology and Society 26.	GERMANY	Europe
Timberlake, T. P., A. R. Cirtwill, S. C. Baral, D. R. Bhusal, K. Devkota, H. A. Harris-Fry, S. Kortsch, S. S. Myers, T. Roslin, N. M. Saville, M. R. Smith, G. Strona, and J. Memmott. 2022. A network approach for managing ecosystem services and improving food and nutrition security on smallholder farms. People and Nature.	UK	Europe
Toni, H. C., A. Avohou, and B. A. Djossa. 2021. Contribution of animal pollination to food nutrient production in Benin-West Africa. Journal of Basic and Applied Zoology 82.	BENIN	Africa
Tscharntke, T. 2021. Disrupting plant-pollinator systems endangers food security. One Earth 4:1217-1219.	GERMANY	Europe
Valdovinos, F. S. 2019. Mutualistic networks: moving closer to a predictive theory. Ecology Letters.	USA	North America
Vanbergen, A. J., M. A. Aizen, S. Cordeau, L. A. Garibaldi, M. P. D. Garratt, A. Kovacs-Hostyanszki, L. Lecuyer, H. T. Ngo, S. G. Potts, J. Settele, E. Skrimizea, and J. C. Young. 2020. Transformation of agricultural landscapes in the Anthropocene: Nature's contributions to people, agriculture and food security. Pages 193-253 in D. A. Bohan and A. J. Vanbergen, editors. Future of Agricultural Lan…	FRANCE	Europe
Vasiliev, D. 2021. Implications of pollinator biodiversity decline for food security, economy, and pollinator conservation policies. E3S Web of Conferences 259:01006 (01006 pp.)-01006 (01006 pp.).	LATVIA	Europe
Vasiliev, D., and S. Greenwood. 2020. Pollinator biodiversity and crop pollination in temperate ecosystems, implications for national pollinator conservation strategies: Mini review. Science of the Total Environment 744.	UK	Europe
Vogel, C., T. L. Chunga, X. Sun, K. Poveda, and I. Steffan-Dewenter. 2021. Higher bee abundance, but not pest abundance, in landscapes with more agriculture on a late-flowering legume crop in tropical smallholder farms. PeerJ 9.	MALAWI	Africa
Walter, J. 2020. Dryness, wetness and temporary flooding reduce floral resources of plant communities with adverse consequences for pollinator attraction. Journal of Ecology 108:1453-1464.	GERMANY	Europe
Wan, X., S. Wu, and X. Li. 2021. Breeding with dominant genic male-sterility genes to boost crop grain yield in the post-heterosis utilization era. Molecular Plant 14:531-534.	CHINA	Asia
Yildiz, C., and M. Ozilgen. 2019. Thermodynamic assessment of the impact of the climate change on the honeybees. International Journal of Global Warming 17:185-218.	TURKEY	Asia
Yousuf, S., P. Bano, and S. Anjum. 2020. STATUS OF POLLINATORS AND THEIR ROLE IN MAINTAINING AGROECOSYSTEMS. Indian Journal of Entomology 82:784-792.	INDIA	Asia
Zhang, X., J. Cheng, B. Wang, P. Yan, H. Dai, Y. Chen, and P. Sui. 2019. Optimum Sowing Dates for High-Yield Maize when Grown as Sole Crop in the North China Plain. Agronomy-Basel 9.	CHINA	Asia

## Sheet: #07 Pollination Services
CITATION	COUNTRY	REGION
Albrecht, M., D. Kleijn, N. M. Williams, M. Tschumi, B. R. Blaauw, R. Bommarco, A. J. Campbell, M. Dainese, F. A. Drummond, M. H. Entling, D. Ganser, G. A. de Groot, D. Goulson, H. Grab, H. Hamilton, F. Herzog, R. Isaacs, K. Jacot, P. Jeanneret, M. Jonsson, E. Knop, C. Kremen, D. A. Landis, G. M. Loeb, L. Marini, M. McKerchar, L. Morandin, S. C. Pfister, S. G. Potts, M. Rundlof, H. Sardinas, A. S…	SWITZERLAND	Europe
Barbosa, M. d. M., L. T. Carneiro, M. F. de Carvalho da Silva Pereira, C. Z. Rodriguez, T. R. Ferreira Chagas, W. Moya, L. L. Bergamini, M. C. Silva Mancini, N. D. Paes, and L. C. Perez Giraldo. 2020. Future scenarios of land-use-cover effects on pollination supply and demand in Sao Paulo State, Brazil. Biota Neotropica 20.	BRAZIL	South America
Biesmeijer, J. C., S. P. M. Roberts, M. Reemer, R. Ohlemueller, M. Edwards, T. Peeters, A. P. Schaffers, S. G. Potts, R. Kleukers, C. D. Thomas, J. Settele, and W. E. Kunin. 2006. Parallel declines in pollinators and insect-pollinated plants in Britain and the Netherlands. Science 313:351-354.	UK	Europe
Breeze, T. D., A. P. Bailey, K. G. Balcombe, T. Brereton, R. Comont, M. Edwards, M. P. Garratt, M. Harvey, C. Hawes, N. Isaac, M. Jitlal, C. M. Jones, W. E. Kunin, P. Lee, R. K. A. Morris, A. Musgrove, R. S. O'Connor, J. Peyton, S. G. Potts, S. P. M. Roberts, D. B. Roy, H. E. Roy, C. Q. Tang, A. J. Vanbergen, and C. Carvell. 2020. Pollinator monitoring more than pays for itself. Journal of Applie…	UK	Europe
Breeze, T. D., A. P. Bailey, S. G. Potts, and K. G. Balcombe. 2015. A stated preference valuation of the non-market benefits of pollination services in the UK. Ecological Economics 111:76-85.	UK	Europe
Breeze, T. D., B. E. Vaissiere, R. Bommarco, T. Petanidou, N. Seraphides, L. Kozak, J. Scheper, J. C. Biesmeijer, D. Kleijn, S. Gyldenkaerne, M. Moretti, A. Holzschuh, I. Steffan-Dewenter, J. C. Stout, M. Paertel, M. Zobel, and S. G. Potts. 2014. Agricultural Policies Exacerbate Honeybee Pollination Service Supply-Demand Mismatches Across Europe. Plos One 9.	EU	Europe
Calderone, N. W. 2012. Insect Pollinated Crops, Insect Pollinators and US Agriculture: Trend Analysis of Aggregate Data for the Period 1992-2009. Plos One 7.	USA	North America
Carvalheiro, L. G., C. L. Seymour, R. Veldtman, and S. W. Nicolson. 2010. Pollination services decline with distance from natural habitat even in biodiversity-rich areas. Journal of Applied Ecology 47:810-820.	SOUTH AFRICA	Africa
Chatterjee, A., S. Chatterjee, B. Smith, and P. Basu. 2020. Determinants of Bee Visitation in an Economically Important Vegetable Crop Along an Agricultural Intensification Gradient. Proceedings of the Zoological Society (Calcutta) 73:265-271.	INDIA	Asia
Chatterjee, A., S. Chatterjee, B. Smith, J. E. Cresswell, and P. Basu. 2020. Predicted thresholds for natural vegetation cover to safeguard pollinator services in agricultural landscapes. Agriculture Ecosystems & Environment 290.	INDIA	Asia
Cunningham, S. A. 2000. Depressed pollination in habitat fragments causes low fruit set. Proceedings of the Royal Society B-Biological Sciences 267:1149-1152.	AUSTRALIA	Australia
Davis, A. Y., E. V. Lonsdorf, C. R. Shierk, K. C. Matteson, J. R. Taylor, S. T. Lovell, and E. S. Minor. 2017. Enhancing pollination supply in an urban ecosystem through landscape modifications. Landscape and Urban Planning 162:157-166.	USA	North America
Fernandes, J., P. Antunes, R. Santos, G. Zulian, P. Clemente, and D. Ferraz. 2020. Coupling spatial pollination supply models with local demand mapping to support collaborative management of ecosystem services. Ecosystems and People 16:212-229.	PORTUGAL	Europe
Garratt, M. P. D., T. D. Breeze, V. Boreux, M. T. Fountain, M. McKerchar, S. M. Webber, D. J. Coston, N. Jenner, R. Dean, D. B. Westbury, J. C. Biesmeijer, and S. G. Potts. 2016. Apple Pollination: Demand Depends on Variety and Supply Depends on Pollinator Identity. Plos One 11.	UK	Europe
Ghazoul, J. 2013. Pollination Decline in Context. Science 340:923-924.	SWITZERLAND	Europe
Gill, N. S., and F. Sangermano. 2016. Africanized honeybee habitat suitability: a comparison between models for southern Utah and southern California. Applied Geography 76:14-21.	USA	North America
Gillespie, S. D., J. Bayley, and E. Elle. 2017. Native bumble bee (Hymenoptera: Apidae) pollinators vary in floral resource use across an invasion gradient. Canadian Entomologist 149:204-213.	CANADA	North America
Gonzalez-Varo, J. P., J. C. Biesmeijer, R. Bommarco, S. G. Potts, O. Schweiger, H. G. Smith, I. Steffan-Dewenter, H. Szentgyoergyi, M. Woyciechowski, and M. Vila. 2013. Combined effects of global change pressures on animal-mediated pollination. Trends in Ecology & Evolution 28:524-530.	SPAIN	Europe
Hadley, A. S., and M. G. Betts. 2012. The effects of landscape fragmentation on pollination dynamics: absence of evidence not evidence of absence. Biological Reviews 87:526-544.	USA	North America
Hanley, N., T. D. Breeze, C. Ellis, and D. Goulson. 2015. Measuring the economic value of pollination services: Principles, evidence and knowledge gaps. Ecosystem Services 14:124-132.	UK	Europe
Kleftodimos, G., N. Gallai, S. Rozakis, and C. Kephaliacos. 2021. A farm-level ecological-economic approach of the inclusion of pollination services in arable crop farms. Land Use Policy 107.	FRANCE	Europe
Koh, I.-S., H. Choe, and K. Hyuk-Soo. 2020. A Risk Assessment of Orchard Pollination Services using a Species Distribution Model for Wild Pollinators. Journal of the Korea Society of Environmental Restoration Technology 23:29-41.	KOREA	Asia
Lopez-Cubillos, S., R. K. Runting, M. M. Mayfield, and E. McDonald-Madden. 2021. Catalytic potential of pollination services to reconcile conservation and agricultural production: a spatial optimization framework. Environmental Research Letters 16.	COSTA RICA	North America
Lu, Z. X., Z. H. Xie, J. W. Zhao, and Y. Q. Chen. 2019. Scale-Dependent Waylaying Effect of Pollinators and Pollination of Mass-Flowering Plants. Neotropical Entomology 48:717-728.	CHINA	Asia
Magnier, B., G. Ekszterowicz, J. Laurent, M. Rival, and F. Pfister. 2018. Bee Hive Traffic Monitoring by Tracking Bee Flight Paths. Pages 563-571 in 13th International Joint Conference on Computer Vision, Imaging and Computer Graphics Theory and Applications (VISIGRAPP) / International Conference on Computer Vision Theory and Applications (VISAPP), Funchal, PORTUGAL.	FRANCE	Europe
Meng, L.-Z., K. Martin, J.-X. Liu, F. Burger, and J. Chen. 2012. Contrasting responses of hoverflies and wild bees to habitat structure and land use change in a tropical landscape (southern Yunnan, SW China). Insect Science 19:666-676.	CHINA	Asia
Molnar, V. A., V. Loeki, A. Takacs, J. Schmidt, J. Tokolyi, J. Bodis, and G. Sramko. 2015. No evidence for historical declines in pollination success in Hungarian orchids. Applied Ecology and Environmental Research 13:1097-1108.	HUNGARY	Europe
Nicholson, C. C., I. Koh, L. L. Richardson, A. Beauchemin, and T. H. Ricketts. 2017. Farm and landscape factors interact to affect the supply of pollination services. Agriculture Ecosystems & Environment 250:113-122.	USA	North America
Nicholson, C. C., K. L. Ward, N. M. Williams, R. Isaacs, K. S. Mason, J. K. Wilson, J. Brokaw, L. J. Gut, N. L. Rothwell, T. J. Wood, S. Rao, G. D. Hoffman, J. Gibbs, R. W. Thorp, and T. H. Ricketts. 2020. Mismatched outcomes for biodiversity and ecosystem services: testing the responses of crop pollinators and wild bee biodiversity to habitat enhancement. Ecology Letters 23:326-335.	USA	North America
Papanikolaou, A. D., I. Kuehn, M. Frenzel, and O. Schweiger. 2017. Semi-natural habitats mitigate the effects of temperature rise on wild bees. Journal of Applied Ecology 54:527-536.	GERMANY	Europe
Popic, T. J., Y. C. Davila, and G. M. Wardle. 2013. Evaluation of Common Methods for Sampling Invertebrate Pollinator Assemblages: Net Sampling Out-Perform Pan Traps. Plos One 8.	AUSTRALIA	Australia
Potts, S. G., J. C. Biesmeijer, R. Bommarco, A. Felicioli, M. Fischer, P. Jokinen, D. Kleijn, A.-M. Klein, W. E. Kunin, P. Neumann, L. D. Penev, T. Petanidou, P. Rasmont, S. P. M. Roberts, H. G. Smith, P. B. Sorensen, I. Steffan-Dewenter, B. E. Vaissiere, M. Vila, A. Vujic, M. Woyciechowski, M. Zobel, J. Settele, and O. Schweiger. 2011. Developing European conservation and mitigation tools for po…	UK	Europe
Quesada, M., K. E. Stoner, V. Rosas-Guerrero, C. Palacios-Guevara, and J. A. Lobo. 2003. Effects of habitat disruption on the activity of nectarivorous bats (Chiroptera : Phyllostomidae) in a dry tropical forest: implications for the reproductive success of the neotropical tree Ceiba grandiflora. Oecologia 135:400-406.	MEXICO	North America
Rieben, S., O. Kalinina, B. Schmid, and S. L. Zeller. 2011. Gene Flow in Genetically Modified Wheat. Plos One 6.	SWITZERLAND	Europe
Rodrigues, C. G., A. P. Kruger, W. F. Barbosa, and R. N. C. Guedes. 2016. Leaf Fertilizers Affect Survival and Behavior of the Neotropical Stingless Bee Friesella schrottkyi (Meliponini: Apidae: Hymenoptera). Journal of Economic Entomology 109:1001-1008.	BRAZIL	South America
Sandhu, H., B. Waterhouse, S. Boyer, and S. Wratten. 2016. Scarcity of ecosystem services: an experimental manipulation of declining pollination rates and its economic consequences for agriculture. PeerJ 4.	NEW ZEALAND	New Zealand
Spira, T. P. 2001. Plant-pollinator interactions: A threatened mutualism with implications for the ecology and management of rare plants. Natural Areas Journal 21:78-88.	USA	North America
Sritongchuay, T., A. C. Hughes, and S. Bumrungsri. 2019. The role of bats in pollination networks is influenced by landscape structure. Global Ecology and Conservation 20.	THAILAND	Asia
Suhs, R. B., A. Somavilla, and E. L. Hettwer Giehl. 2021. Weather variables affecting the behaviour of Insect flower visitors and main pollinators of Erythroxylum myrsinites Martius (Erythroxylaceae). Sociobiology 68.	BRAZIL	South America
Tylianakis, J. M. 2013. Pollination decline in context--response. Science (New York, N.Y.) 340:924-925.	NEW ZEALAND	New Zealand
Vamosi, J. C., Y.-B. Gong, S. J. Adamowicz, and L. Packer. 2017. Forecasting pollination declines through DNA barcoding: the potential contributions of macroecological and macroevolutionary scales of inquiry. New Phytologist 214:11-18.	CANADA	North America
Ward, R., A. Whyte, and R. R. James. 2010. A Tale of Two Bees: Looking at Pollination Fees for Almonds and Sweet Cherries. American Entomologist 56:170-177.	USA	North America

## Sheet: #08 Pollination Shortfall
CITATION	COUNTRY	REGION
Baensch, S., T. Tscharntke, R. Wuenschiers, L. Netter, B. Brenig, D. Gabriel, and C. Westphal. 2020. Using ITS2 metabarcoding and microscopy to analyse shifts in pollen diets of honey bees and bumble bees along a mass-flowering crop gradient. Molecular Ecology 29:5003-5018.	GERMANY	Europe
Birkin, L., and D. Goulson. 2015. Using citizen science to monitor pollination services. Ecological Entomology 40:3-11.	UK	Europe
Bisui, S., U. Layek, and P. Karmakar. 2020. Utilization of Indian Dammar Bee (Tetragonula iridipennis Smith) as a Pollinator of Bitter Gourd. Acta Agrobotanica 73.	INDIA	Asia
Button, L., and E. Elle. 2014. Wild bumble bees reduce pollination deficits in a crop mostly visited by managed honey bees. Agriculture Ecosystems & Environment 197:255-263.	CANADA	North America
Carcova, J., and M. E. Otegui. 2001. Ear temperature and pollination timing effects on maize kernel set. Crop Science 41:1809-1815.	ARGENTINA	South America
Castro, H., C. Siopa, V. Casais, M. Castro, J. Loureiro, H. Gaspar, M. C. Dias, and S. Castro. 2021. Spatiotemporal Variation in Pollination Deficits in an Insect-Pollinated Dioecious Crop. Plants-Basel 10.	PORTUGAL	Europe
Chabert, S., F. Requier, J. Chadoeuf, L. Guilbaud, N. Morison, and B. E. Vaissiere. 2021. Rapid measurement of the adult worker population size in honey bees. Ecological Indicators 122.	FRANCE	Europe
Cunningham, S. A., A. Fournier, M. J. Neave, and D. Le Feuvre. 2016. Improving spatial arrangement of honeybee colonies to avoid pollination shortfall and depressed fruit set. Journal of Applied Ecology 53:350-359.	AUSTRALIA	Australia
de Melo e Silva, C. n., F. G. Lima, B. B. Goncalves, L. L. Bergamini, B. A. Ribeiro Bergamini, M. A. da Silva Elias, and E. V. Franceschinelli. 2013. Native bees pollinate tomato flowers and increase fruit production. Journal of Pollination Ecology 11:41-45.	BRAZIL	South America
de Oliveira Muniz, J. P., I. G. Abrahao Bomfim, M. C. de Medeiros Correa, and B. M. Freitas. 2019. Floral biology, pollination requirements and behavior of floral visitors in two species of pitaya. Revista Ciencia Agronomica 50:640-649.	BRAZIL	South America
Depra, M. S., G. C. Girondi Delaqua, L. Freitas, and M. C. Gaglianone. 2014. Pollination deficit in open-field tomato crops (Solanum lycopersicum L., Solanaceae) in Rio de Janeiro State, Southeast Brazil. Journal of Pollination Ecology 12:1-8.	BRAZIL	South America
DeVetter, L. W., S. Watkinson, R. Sagili, and T. Lawrence. 2016. Honey Bee Activity in Northern Highbush Blueberry Differs across Growing Regions in Washington State. HortScience 51:1228-1232.	USA	North America
Devkota, K., P. Rijal, and C. Fernando dos Santos. 2021. The Use of Honeybee Hives May Boost Yields of Some Crops in Nepal. Psyche-a Journal of Entomology 2021.	NEPAL	Asia
Donoso, S., and M. Murua. 2021. Floral Patches and Their Impact on Pollinator Attraction and Yield Production on Cucurbita maxima Var. Paine in Central Chile. Diversity-Basel 13.	CHILE	South America
Fohouo, F.-N. T., S. F. Tope, and D. Brueckner. 2014. Foraging and pollination behaviour of Xylocopa olivacea (Hymenoptera: Apidae) on Phaseolus coccineus (Fabaceae) flowers at Ngaoundere (Cameroon). International Journal of Tropical Insect Science 34:127-137.	CAMEROON	Africa
Freitas, B. M., A. J. S. Pacheco Filho, P. B. Andrade, C. Q. Lemos, E. E. M. Rocha, N. O. Pereira, A. D. M. Bezerra, D. S. Nogueira, R. L. Alencar, R. F. Rocha, and K. S. Mendonca. 2014. Forest remnants enhance wild pollinator visits to cashew flowers and mitigate pollination deficit in NE Brazil. Journal of Pollination Ecology 12:22-30.	BRAZIL	South America
Garibaldi, L. A., F. Requier, O. Rollin, and G. K. S. Andersson. 2017. Towards an integrated species and habitat management of crop pollination. Current Opinion in Insect Science 21:105-114.	ARGENTINA	South America
Garratt, M. P. D., C. L. Truslove, D. J. Coston, R. L. Evans, E. D. Moss, C. Dodson, N. Jenner, J. C. Biesmeijer, and S. G. Potts. 2014. Pollination deficits in UK apple orchards. Journal of Pollination Ecology 12:9-14.	UK	Europe
Garratt, M. P. D., D. J. Coston, C. L. Truslove, M. G. Lappage, C. Polce, R. Dean, J. C. Biesmeijer, and S. G. Potts. 2014. The identity of crop pollinators helps target conservation for improved ecosystem services. Biological Conservation 169:128-135.	UK	Europe
Garratt, M. P. D., G. A. de Groot, M. Albrecht, J. Bosch, T. D. Breeze, M. T. Fountain, A. M. Klein, M. McKerchar, M. Park, R. J. Paxton, S. G. Potts, G. Pufal, R. Rader, D. Senapathi, G. K. S. Andersson, O. M. Bernauer, E. J. Blitzer, V. Boreux, A. J. Campbell, C. Carvell, R. Foeldesi, L. A. Garibaldi, P. A. Hamback, G. Kirkitadze, A. Kovacs-Hostyanszki, K. T. Martins, M. Minarro, R. O'Connor, R…	UK	Europe
Garratt, M. P. D., T. D. Breeze, N. Jenner, C. Polce, J. C. Biesmeijer, and S. G. Potts. 2014. Avoiding a bad apple: Insect pollination enhances fruit quality and economic value. Agriculture Ecosystems & Environment 184:34-40.	UK	Europe
Gemmill-Herren, B., and K. Biesmeijer. 2014. Introduction to special issue of the journal of pollination ecology on crop pollination deficits. Journal of Pollination Ecology 12:1-128.	ITALY	Europe
Gibbs, J., E. Elle, K. Bobiwash, T. Haapalainen, and R. Isaacs. 2016. Contrasting Pollinators and Pollination in Native and Non-Native Regions of Highbush Blueberry Production. Plos One 11.	CANADA	North America
Gratzer, K., K. Wakjira, S. Fiedler, and R. Brodschneider. 2021. Challenges and perspectives for beekeeping in Ethiopia. A review. Agronomy for Sustainable Development 41.	ETHIOPIA	Africa
Griffiths-Lee, J., E. Nicholls, and D. Goulson. 2020. Companion planting to attract pollinators increases the yield and quality of strawberry fruit in gardens and allotments. Ecological Entomology 45:1025-1034.	UK	Europe
Groeneveld, J. H., T. Tscharntke, G. Moser, and Y. Clough. 2010. Experimental evidence for stronger cacao yield limitation by pollination than by plant resources. Perspectives in Plant Ecology Evolution and Systematics 12:183-191.	INDONESIA	Asia
Guedes, R. d. S., F. C. Vieira Zanella, C. F. Martins, and C. Schlindwein. 2011. Pollination deficit of Acerola orchards during the dry season in the semiarid region of northeastern Brazil. Revista Brasileira De Fruticultura 33:465-471.	BRAZIL	South America
Gutierrez-Chacon, C., F. Fornoff, R. Ospina-Torres, and A.-M. Klein. 2018. Pollination of Granadilla (Passiflora ligularis) Benefits From Large Wild Insects. Journal of Economic Entomology 111:1526-1534.	COLUMBIA	South America
Hokkanen, H. M. T., I. Menzler-Hokkanen, and M. Keva. 2017. Long-term yield trends of insect-pollinated crops vary regionally and are linked to neonicotinoid use, landscape complexity, and availability of pollinators. Arthropod-Plant Interactions 11:449-461.	FINLAND	Europe
Howlett, B. G., S. F. J. Read, M. Alavi, B. T. Cutting, W. R. Nelson, R. M. Goodwin, S. Cross, T. G. Thorp, and D. E. Pattemore. 2019. Cross-pollination Enhances Macadamia Yields, Even With Branch-level Resource Limitation. HortScience 54:609-615.	AUSTRALIA	Australia
Hudewenz, A., and A.-M. Klein. 2015. Red mason bees cannot compete with honey bees for floral resources in a cage experiment. Ecology and Evolution 5:5049-5056.	GERMANY	Europe
Irshad, M. 2019. Importance of insect pollination in Pakistan. Proceedings of Pakistan Congress of Zoology 39:222-223.	PAKISTAN	Asia
Isaacs, R., and A. K. Kirk. 2010. Pollination services provided to small and large highbush blueberry fields by wild and managed bees. Journal of Applied Ecology 47:841-849.	USA	North America
Junqueira, C. N., and S. C. Augusto. 2017. Bigger and sweeter passion fruits: effect of pollinator enhancement on fruit production and quality. Apidologie 48:131-140.	BRAZIL	South America
Kendall, L. K., V. Gagic, L. J. Evans, B. T. Cutting, J. Scalzo, Y. Hanusch, J. Jones, M. Rocchetti, C. Sonter, M. Keir, and R. Rader. 2020. Self-compatible blueberry cultivars require fewer floral visits to maximize fruit production than a partially self-incompatible cultivar. Journal of Applied Ecology 57:2454-2462.	AUSTRALIA	Australia
Knapp, J. L., and J. L. Osborne. 2017. Courgette Production: Pollination Demand, Supply, and Value. Journal of Economic Entomology 110:1973-1979.	UK	Europe
Koh, I.-S., H. Choe, and K. Hyuk-Soo. 2020. A Risk Assessment of Orchard Pollination Services using a Species Distribution Model for Wild Pollinators. Journal of the Korea Society of Environmental Restoration Technology 23:29-41.	KOREA	Asia
Kovacs-Hostyanszki, A., A. Espindola, A. J. Vanbergen, J. Settele, C. Kremen, and L. V. Dicks. 2017. Ecological intensification to mitigate impacts of conventional intensive land use on pollinators and pollination. Ecology Letters 20:673-689.	HUNGARY	Europe
Landaverde-Gonzalez, P., J. J. G. Quezada-Euan, P. Theodorou, T. E. Murray, M. Husemann, R. Ayala, H. Moo-Valle, R. Vandame, and R. J. Paxton. 2017. Sweat bees on hot chillies: provision of pollination services by native bees in traditional slash-and-burn agriculture in the Yucatan Peninsula of tropical Mexico. Journal of Applied Ecology 54:1814-1824.	MEXICO	North America
Layek, U., A. Kundu, S. Bisui, and P. Karmakar. 2021. Impact of managed stingless bee and western honey bee colonies on native pollinators and yield of watermelon: A comparative study. Annals of Agricultural Science 66:38-45.	INDIA	Asia
Lye, G. C., S. N. Jennings, J. L. Osborne, and D. Goulson. 2011. Impacts of the Use of Nonnative Commercial Bumble Bees for Pollinator Supplementation in Raspberry. Journal of Economic Entomology 104:107-114.	UK	Europe
Magalhaes, C. B., and B. M. Freitas. 2013. Introducing nests of the oil-collecting bee Centris analis (Hymenoptera: Apidae: Centridini) for pollination of acerola (Malpighia emarginata) increases yield. Apidologie 44:234-239.	BRAZIL	South America
Mahmood, R., W. Ahmad, M. K. Rafique, G. Sarwar, and A. Shahzad. 2017. Pollination Deficit in Apple Orchards at Murree, Pakistan. Pakistan Journal of Zoology 49:897-903.	PAKISTAN	Asia
Martin, G., C. Fontaine, F. Accatino, and E. Porcher. 2019. New indices for rapid assessment of pollination services based on crop yield data: France as a case study. Ecological Indicators 101:355-363.	FRANCE	Europe
Mashilingi, S. K., H. Zhang, W. Chen, B. E. Vaissiere, L. A. Garibaldi, and J. An. 2021. Temporal Trends in Pollination Deficits and Its Potential Impacts on Chinese Agriculture. Journal of Economic Entomology 114:1431-1440.	CHINA	Asia
Masiga, R., M. Kasina, J. Mbugi, C. Odhiambo, W. Kinuthia, B. Gemmill-Herren, and B. E. Vaissiere. 2014. Do french beans (Phaseolus vulgaris) grown in proximity to Mt Kenya Forest in Kenya experience pollination deficit? Journal of Pollination Ecology 14:255-260.	KENYA	Africa
Mesquida, J., M. Renard, and J. S. Pierre. 1988. Rapeseed (Brassica-napus L) productivity - the effect of honeybees (Apis-mellifera L) and different pollination conditions in cage and field-tests. Apidologie 19:51-72.	FRANCE	Europe
Milfont, M. d. O., E. E. M. Rocha, A. O. N. Lima, and B. M. Freitas. 2013. Higher soybean production using honeybee and wild pollinators, a sustainable alternative to pesticides and autopollination. Environmental Chemistry Letters 11:335-341.	BRAZIL	South America
Morandin, L. A., and M. L. Winston. 2005. Wild bee abundance and seed production in conventional, organic, and genetically modified canola. Ecological Applications 15:871-881.	CANADA	North America
Narjes, M. E., and C. Lippert. 2021. Regional differences in farmers' preferences for a native bee conservation policy: The case of farming communities in Northern and Eastern Thailand. Plos One 16.	THAILAND	Asia
Nunes-Silva, P., M. Hnrcir, L. Shipp, V. L. Imperatriz-Fonseca, and P. G. Kevan. 2013. The behaviour of Bombus impatiens (Apidae, Bombini) on tomato (Lycopersicon esculentum Mill., solanaceae) flowers: Pollination and reward perception. Journal of Pollination Ecology 11:33-40.	CANADA	North America
Nunes-Silva, P., S. Witter, J. M. da Rosa, R. Halinski, L. M. Schlemmer, C. J. Arioli, J. D. Ramos, M. Botton, and B. Blochtein. 2020. Diversity of Floral Visitors in Apple Orchards: Influence on Fruit Characteristics Depends on Apple Cultivar. Neotropical Entomology 49:511-524.	BRAZIL	South America
Oliveira, G. A., C. M. L. Aguiar, M. Silva, and M. Gimenes. 2013. Centris aenea (Hymenoptera, Apidae): a Ground-nesting Bee with High Pollination Efficiency in Malpighia emarginata DC (Malpighiaceae). Sociobiology 60:317-322.	BRAZIL	South America
Pando, J. B., F.-N. T. Fohouo, and J. L. Tamesse. 2011. Foraging and pollination behaviour of Xylocopa calens Lepeletier (Hymenoptera: Apidae) on Phaseolus coccineus L. (Fabaceae) flowers at Yaounde (Cameroon). Entomological Research 41:185-193.	CAMEROON	Africa
Parizotto, D. R., and P. C. Grossi. 2019. Revisiting pollinating Cyclocephala scarab beetles (Coleoptera: Melolonthidae: Dynastinae) associated with the soursop (Annona muricata, Annonaceae). Neotropical Entomology 48:415-421.	BRAZIL	South America
Park, M. G., R. A. Raguso, J. E. Losey, and B. N. Danforth. 2016. Per-visit pollinator performance and regional importance of wild Bombus and Andrena (Melandrena) compared to the managed honey bee in New York apple orchards. Apidologie 47:145-160.	USA	North America
Petersen, J. D., A. S. Huseth, and B. A. Nault. 2014. Evaluating Pollination Deficits in Pumpkin Production in New York. Environmental Entomology 43:1247-1253.	USA	North America
Pincebourde, S., J. van Baaren, S. Rasmann, P. Rasmont, G. Rodet, B. Martinet, and P. A. Calatayud. 2017. Plant-Insect Interactions in a Changing World. Pages 289-332 in N. Sauvion, D. Thiery, and P. A. Calatayud, editors. Insect-Plant Interactions in a Crop Protection Perspective.	FRANCE	Europe
Pinillos, V., and J. Cuevas. 2009. Open-pollination Provides Sufficient Levels of Cross-pollen in Spanish Monovarietal Olive Orchards. HortScience 44:499-502.	SPAIN	Europe
Pires, V. C., F. A. Silveira, E. R. Sujii, K. R. S. Torezani, W. A. Rodrigues, F. A. Albuquerque, S. M. M. Rodrigues, A. N. Salomao, and C. S. S. Pires. 2014. Importance of bee pollination for cotton production in conventional and organic farms in Brazil. Journal of Pollination Ecology 13:151-160.	BRAZIL	South America
Polce, C., M. P. Garratt, M. Termansen, J. Ramirez-Villegas, A. J. Challinor, M. G. Lappage, N. D. Boatman, A. Crowe, A. M. Endalew, S. G. Potts, K. E. Somerwill, and J. C. Biesmeijer. 2014. Climate-driven spatial mismatches between British orchards and their pollinators: increased risks of pollination deficits. Global Change Biology 20:2815-2828.	UK	Europe
Potts, S. G., J. C. Biesmeijer, R. Bommarco, A. Felicioli, M. Fischer, P. Jokinen, D. Kleijn, A.-M. Klein, W. E. Kunin, P. Neumann, L. D. Penev, T. Petanidou, P. Rasmont, S. P. M. Roberts, H. G. Smith, P. B. Sorensen, I. Steffan-Dewenter, B. E. Vaissiere, M. Vila, A. Vujic, M. Woyciechowski, M. Zobel, J. Settele, and O. Schweiger. 2011. Developing European conservation and mitigation tools for po…	UK	Europe
Rafique, M. K., Quratulain, R. Mahmood, E. Stephen, M. Irshad, and G. Sarwar. 2016. Pollination Deficit in Mango Orchards at Multan, Pakistan. Pakistan Journal of Zoology 48:35-38.	PAKISTAN	Asia
Rizzardo, R. A. G., M. O. Milfont, E. M. S. Da Silva, and B. M. Freitas. 2012. Apis mellifera pollination improves agronomic productivity of anemophilous castor bean (Ricinus communis). Anais Da Academia Brasileira De Ciencias 84:1137-1145.	BRAZIL	South America
Rodrigo, J., and M. Herrero. 1996. Evaluation of pollination as the cause of erratic fruit set in apricot 'Moniqui'. Journal of Horticultural Science 71:801-805.	SPAIN	Europe
Rollin, O., and L. A. Garibaldi. 2019. Impacts of honeybee density on crop yield: A meta-analysis. Journal of Applied Ecology 56:1152-1163.	ARGENTINA	South America
Sagwe, R. N., M. K. Peters, T. Dubois, I. Steffan-Dewenter, and H. M. G. Lattorff. 2021. Pollinator supplementation mitigates pollination deficits in smallholder avocado (Persea americana Mill.) production systems in Kenya. Basic and Applied Ecology 56:392-400.	KENYA	Africa
Sanchez-Estrada, A., and J. Cuevas. 2019. Pollen-pistil interaction in 'Manzanillo' olive (Olea europaea L.) under self-, free- and cross-pollination. Revista Chapingo Serie Horticultura 25:141-150.	SPAIN	Europe
Sanchez-Estrada, A., and J. Cuevas. 2019. Pollination Strategies to Improve Fruit Set in Orchards of 'Manzanillo' Olive in a Nontraditional Producing Country, Mexico. Horttechnology 29:258-+.	MEXICO	North America
Sanchez-Estrada, A., and J. Cuevas. 2020. Pollination designs in 'Manzanillo' olive orchards. Scientia Horticulturae 261.	MEXICO	North America
Silva, D. P., S. V. C. Groom, C. R. B. da Silva, M. I. Stevens, and M. P. Schwarz. 2017. Potential pollination maintenance by an exotic allodapine bee under climate change scenarios in the Indo-Pacific region. Journal of Applied Entomology 141:122-132.	FIJI	Fiji
Stephen, E., G. Sarwar, and M. Irshad. 2014. Benefits of lesser/no application of pesticides in mango orchards at Multan. Proceedings of Pakistan Congress of Zoology 34:191-192.	PAKISTAN	Asia
Stockton, D. G., S. P. Hesler, A. K. Wallingford, T. C. Leskey, L. McDermott, J. E. Elsensohn, D. I. M. Riggs, M. Pritts, and G. M. Loeb. 2020. Factors affecting the implementation of exclusion netting to control Drosophila suzukii on primocane raspberry. Crop Protection 135.	USA	North America
Sutter, L., F. Herzog, V. Dietemann, J.-D. Charriere, and M. Albrecht. 2017. Demand, Supply and Value of Insect-Pollination in Swiss Agriculture. Agrarforschung Schweiz 8:332-339.	SWITZERLAND	Europe
Teichroew, J. L., J. Xu, A. Ahrends, Z. Y. Huang, K. Tan, and Z. Xie. 2017. Is China's unparalleled and understudied bee diversity at risk? Biological Conservation 210:19-28.	CHINA	Asia
Thapa-Magar, K. B., and T. S. Davis. 2021. Bumblebee (Hymenoptera: Apidae) Visitation Frequency Drives Seed Yields and Interacts with Site-Level Species Richness to Drive Pollination Services in Sunflower. Environmental Entomology 50:1194-1202.	USA	North America
Thomson, J. D. 2019. Progressive deterioration of pollination service detected in a 17-year study vanishes in a 26-year study. New Phytologist 224:1151-1159.	USA	North America
Vanbergen, A. J. 2014. Landscape alteration and habitat modification: impacts on plant-pollinator systems. Current Opinion in Insect Science 5:44-49.	UK	Europe
Vanhove, W., R. K. Yao, J.-C. N'zi, L. A. N. G. Toussaint, A. Kaminski, G. Smagghe, and P. Van Damme. 2020. Impact of insecticide and pollinator-enhancing substrate applications on cocoa (Theobroma cacao) cherelle and pod production in Cote d'Ivoire. Agriculture Ecosystems & Environment 293.	IVORY COAST	Africa
Webber, S. M., M. P. D. Garratt, M. Lukac, A. P. Bailey, T. Huxley, and S. G. Potts. 2020. Quantifying crop pollinator-dependence and pollination deficits: The effects of experimental scale on yield and quality assessments. Agriculture Ecosystems & Environment 304.	UK	Europe
Williams, N. M., R. Isaacs, E. Lonsdorf, R. Winfree, and T. H. Ricketts. 2019. Building resilience into agricultural pollination using wild pollinators. Pages 109-134 in S. M. Gardner, S. J. Ramsden, and R. S. Hails, editors. Agricultural Resilience: Perspectives from Ecology and Economics.	USA	North America
Zou, Y., H. Xiao, F. J. J. A. Bianchi, F. Jauker, S. Luo, and W. van der Werf. 2017. Wild pollinators enhance oilseed rape yield in small-holder farming systems in China. BMC Ecology 17.	CHINA	Asia
Zulian, G., J. Maes, and M. L. Paracchini. 2013. Linking Land Cover Data and Crop Yields for Mapping and Assessment of Pollination Services in Europe. Land 2:472-492.	ITALY	Europe

## Sheet: #09 Agric Intensification
CITATION	COUNTRY	REGION
Adamo, M., V. Tomaselli, C. Tarantino, S. Vicario, G. Veronico, R. Lucas, and P. Blonda. 2020. Knowledge-Based Classification of Grassland Ecosystem Based on Multi-Temporal WorldView-2 Data and FAO-LCCS Taxonomy. Remote Sensing 12.	ITALY	Europe
Adhikari, S., L. A. Burkle, K. M. O'Neill, D. K. Weaver, and F. D. Menalled. 2019. Dryland organic farming increases floral resources and bee colony success in highly simplified agricultural landscapes. Agriculture Ecosystems & Environment 270:9-18.	USA	North America
Aguilera, G., T. Roslin, K. Miller, G. Tamburini, K. Birkhofer, B. Caballero-Lopez, S. A.-M. Lindstrom, E. Ockinger, M. Rundlof, A. Rusch, H. G. Smith, and R. Bommarco. 2020. Crop diversity benefits carabid and pollinator communities in landscapes with semi-natural habitats. Journal of Applied Ecology 57:2170-2179.	SWEDEN	Europe
Andersson, G. K. S., E. D. Concepcion, J. Hipolito, M. B. Morales, and A. S. Persson. 2021. Editorial: Habitat Modification and Landscape Fragmentation in Agricultural Ecosystems: Implications for Biodiversity and Landscape Multi-Functionality. Frontiers in Ecology and Evolution 9.	SWEDEN	Europe
Arathi, H. S., M. W. Vandever, and B. S. Cade. 2019. Diversity and abundance of wild bees in an agriculturally dominated landscape of eastern Colorado. Journal of Insect Conservation 23:187-197.	USA	North America
Balmori, A. 2021. Electromagnetic radiation as an emerging driver factor for the decline of insects. Science of the Total Environment 767.	SPAIN	Europe
Batary, P., A. Baldi, J. Ekroos, R. Galle, I. Grass, and T. Tscharntke. 2020. Biologia Futura: landscape perspectives on farmland biodiversity conservation. Biologia Futura 71:9-18.	HUNGARY	Europe
Batori, Z., P. J. Kiss, C. Tolgyesi, B. Deak, O. Valko, P. Torok, L. Erdos, B. Tothmeresz, and A. Kelemen. 2020. River embankments mitigate the loss of grassland biodiversity in agricultural landscapes. River Research and Applications 36:1160-1170.	HUNGARY	Europe
Baudron, F., J. Schultner, J.-Y. Duriaux, S. E. Gergel, and T. Sunderland. 2019. Agriculturally productive yet biodiverse: human benefits and conservation values along a forest-agriculture gradient in Southern Ethiopia. Landscape Ecology 34:341-356.	ETHIOPIA	Africa
Carballo-Morales, J. D., R. A. Saldana-Vazquez, and F. Villalobos. 2021. Trophic guild and forest type explain phyllostomid bat abundance variation from human habitat disturbance. Global Ecology and Conservation 25.	COSTA RICA	North America
Cely-Santos, M., and S. M. Philpott. 2019. Local and landscape habitat influences on bee diversity in agricultural landscapes in Anolaima, Colombia. Journal of Insect Conservation 23:133-146.	COLUMBIA	South America
Chatterjee, A., S. Chatterjee, B. Smith, and P. Basu. 2020. Determinants of Bee Visitation in an Economically Important Vegetable Crop Along an Agricultural Intensification Gradient. Proceedings of the Zoological Society (Calcutta) 73:265-271.	INDIA	Asia
Cole, L. J., D. Kleijn, L. V. Dicks, J. C. Stout, S. G. Potts, M. Albrecht, M. V. Balzan, I. Bartomeus, P. J. Bebeli, D. Bevk, J. C. Biesmeijer, R. Chlebo, A. Dautarte, N. Emmanouil, C. Hartfield, J. M. Holland, A. Holzschuh, N. T. J. Knoben, A. Kovacs-Hostyanszki, Y. Mandelik, H. Panou, R. J. Paxton, T. Petanidou, M. A. A. Pinheiro de Carvalho, M. Rundlof, J.-P. Sarthou, M. C. Stavrinides, M. J.…	UK	Europe
Coppinger, C. R., B. R. Ellender, D. A. Stanley, and J. Osborne. 2019. Insights into the impacts of rural honey hunting in Zambia. African Journal of Ecology 57:610-614.	ZAMBIA	Africa
Cresswell, C. J., H. M. Cunningham, A. Wilcox, and N. P. Randall. 2018. What specific plant traits support ecosystem services such as pollination, bio-control and water quality protection in temperate climates? A systematic map. Environmental Evidence 7.	UK	Europe
Cresswell, C. J., H. M. Cunningham, A. Wilcox, and N. P. Randall. 2019. A trait-based approach to plant species selection to increase functionality of farmland vegetative strips. Ecology and Evolution 9:4532-4543.	UK	Europe
de la Pena, E., V. Perez, L. Alcaraz, J. Lora, N. Larranaga, and I. Hormaza. 2018. Pollinators and pollination in subtropical fruit crops: management and implications for conservation and food-security. Ecosistemas 27:91-101.	SPAIN	Europe
Decourtye, A., C. Alaux, Y. Le Conte, and M. Henry. 2019. Toward the protection of bees and pollination under global change: present and future perspectives in a challenging applied science. Current Opinion in Insect Science 35:123-131.	FRANCE	Europe
Donkersley, P., L. Covell, and T. Ota. 2021. Japanese Honeybees (Apis cerana japonica Radoszkowski, 1877) May Be Resilient to Land Use Change. Insects 12.	JAPAN	Asia
Duchenne, F., E. Thebault, D. Michez, M. Gerard, C. Devaux, P. Rasmont, N. J. Vereecken, and C. Fontaine. 2020. Long-term effects of global change on occupancy and flight period of wild bees in Belgium. Global Change Biology 26:6753-6766.	BELGIUM	Europe
Elek, Z., J. Ruzickova, R. Adam, K. Bereczki, G. Boros, F. Kadar, A. Kovacs-Hostyanszki, L. Somay, O. Szalkovszki, and A. Baldi. 2020. Mixed effects of ecological intensification on natural pest control providers: a short-term study for biotic homogenization in winter wheat fields. PeerJ 8.	HUNGARY	Europe
Elzay, S. D., and K. A. Baum. 2021. Landscape characteristics predict body sizes in wild bees: implications for pollination services and foraging range. Journal of Insect Conservation 25:243-253.	USA	North America
Evans, A. N., J. E. M. Llanos, W. E. Kunin, and S. E. F. Evison. 2018. Indirect effects of agricultural pesticide use on parasite prevalence in wild pollinators. Agriculture Ecosystems & Environment 258:40-48.	UK	Europe
Fijen, T. P. M., E. Morra, and D. Kleijn. 2021. Pollination increases white and narrow-leaved lupin protein yields but not all crop visitors contribute to pollination. Agriculture Ecosystems & Environment 313.	NETHERLANDS	Europe
Fijen, T. P. M., J. A. Scheper, C. Vogel, J. van Ruijven, and D. Kleijn. 2020. Insect pollination is the weakest link in the production of a hybrid seed crop. Agriculture Ecosystems & Environment 290.	ITALY	Europe
Gaba, S., A. Alignier, S. Aviron, S. Barot, M. Blouin, M. Hedde, F. Jabot, A. Vergnes, A. Bonis, S. Bonthoux, B. Bourgeois, V. Bretagnolle, R. Catarino, C. Coux, A. Gardarin, B. Giffard, A. Le Gal, J. Lecomte, P. Miguet, S. Piutti, A. Rusch, M. Zwicke, and D. Couvet. 2018. Ecology for Sustainable and Multifunctional Agriculture. Pages 1-46 in S. Gaba, B. Smith, and E. Lichtfouse, editors. Sustain…	FRANCE	Europe
Ganser, D., B. Mayr, M. Albrecht, and E. Knop. 2018. Wildflower strips enhance pollination in adjacent strawberry crops at the small scale. Ecology and Evolution 8:11775-11784.	SWITZERLAND	Europe
Garrido, P., A. Marell, E. Ockinger, A. Skarin, A. Jansson, and C.-G. Thulin. 2019. Experimental rewilding enhances grassland functional composition and pollinator habitat use. Journal of Applied Ecology 56:946-955.	SWEDEN	Europe
Geeraert, L., R. Aerts, G. Berecha, G. Daba, N. De Fruyt, J. D'Hollander, K. Helsen, H. Stynen, and O. Honnay. 2020. Effects of landscape composition on bee communities and coffee pollination in Coffea arabica production forests in southwestern Ethiopia. Agriculture Ecosystems & Environment 288.	ETHIOPIA	Africa
Geeraert, L., R. Aerts, K. Jordaens, I. Dox, S. Wellens, M. Couri, G. Berecha, and O. Honnay. 2019. Intensification of Ethiopian coffee agroforestry drives impoverishment of the Arabica coffee flower visiting bee and fly communities. Agroforestry Systems 93:1729-1739.	ETHIOPIA	Africa
Gervais, A., E. Courtois, V. Fournier, and M. Belisle. 2020. Landscape composition and local floral resources influence foraging behavior but not the size of Bombus impatiens Cresson (Hymenoptera: Apidae) workers. Plos One 15:0234498-0234498.	CANADA	North America
Gillespie, D. R., M. J. W. Cock, T. Decaens, P. J. Gerard, S. D. Gillespie, J. J. Jimenez, and O. O. Olfert. 2018. Global Change and Insect Biodiversity in Agroecosystems.	CANADA	North America
Grab, H., K. Poveda, B. Danforth, and G. Loeb. 2018. Landscape context shifts the balance of costs and benefits from wildflower borders on multiple ecosystem services. Proceedings of the Royal Society B-Biological Sciences 285.	USA	North America
Grass, I., J. Loos, S. Baensch, P. Batary, F. Libran-Embid, A. Ficiciyan, F. Klaus, M. Riechers, J. Rosa, J. Tiede, K. Udy, C. Westphal, A. Wurz, and T. Tscharntke. 2019. Land-sharing/-sparing connectivity landscapes for ecosystem services and biodiversity conservation. People and Nature 1:262-272.	GERMANY	Europe
Grass, I., P. Batary, and T. Tscharntke. 2021. Combining land-sparing and land-sharing in European landscapes. Pages 251-+ in D. A. Bohan and A. J. Vanbergen, editors. Future of Agricultural Landscapes, Pt Ii.	GERMANY	Europe
Happe, A.-K., F. Riesch, V. Roesch, R. Galle, T. Tscharntke, and P. Batary. 2018. Small-scale agricultural landscapes and organic management support wild bee communities of cereal field boundaries. Agriculture Ecosystems & Environment 254:92-98.	GERMANY	Europe
Hass, A. L., U. G. Kormann, T. Tscharntke, Y. Clough, A. B. Baillod, C. Sirami, L. Fahrig, J.-L. Martin, J. Baudry, C. Bertrand, J. Bosch, L. Brotons, F. Burel, R. Georges, D. Giralt, M. A. Marcos-Garcia, A. Ricarte, G. Siriwardena, and P. Batary. 2018. Landscape configurational heterogeneity by small-scale agriculture, not crop diversity, maintains pollinators and plant reproduction in western E…	FRANCE	Europe
Hederstrom, V., M. Rundlof, G. Birgersson, M. C. Larsson, A. Balkenius, and A. Lankinen. 2021. Do plant ploidy and pollinator tongue length interact to cause low seed yield in red clover? Ecosphere 12.	SWEDEN	Europe
Hemberger, J., M. S. Crossley, and C. Gratton. 2021. Historical decrease in agricultural landscape diversity is associated with shifts in bumble bee species occurrence. Ecology Letters 24:1800-1813.	USA	North America
Henriquez-Piskulich, P. A., C. Schapheer, N. J. Vereecken, and C. Villagra. 2021. Agroecological Strategies to Safeguard Insect Pollinators in Biodiversity Hotspots: Chile as a Case Study. Sustainability 13.	CHILE	South America
Herbertsson, L., J. Ekroos, M. Albrecht, I. Bartomeus, P. Batary, R. Bommarco, P. Caplat, T. Diekotter, J. M. Eikestam, M. H. Entling, S. Farbu, N. Farwig, J. P. Gonzalez-Varo, A. L. Hass, A. Holzschuh, S. Hopfenmueller, A. Jakobsson, B. Jauker, A. Kovacs-Hostyanszki, W. Kleve, W. E. Kunin, S. A. M. Lindstrom, S. Mullen, E. Ockinger, T. Petanidou, S. G. Potts, E. F. Power, M. Rundlof, K. Seibel, …	SWEDEN	Europe
Hipolito, J., D. Boscolo, and B. F. Viana. 2018. Landscape and crop management strategies to conserve pollination services and increase yields in tropical coffee farms. Agriculture Ecosystems & Environment 256:218-225.	BRAZIL	South America
Hunicken, P. L., C. L. Morales, M. A. Aizen, G. K. S. Anderson, N. Garcia, and L. A. Garibaldi. 2021. Insect pollination enhances yield stability in two pollinator-dependent crops. Agriculture Ecosystems & Environment 320.	ARGENTINA	South America
Hussain, R. I., M. Brandl, B. Maas, D. Rabl, R. Walcher, B. Krautzer, M. H. Entling, D. Moser, and T. Frank. 2021. Re-established grasslands on farmland promote pollinators more than predators. Agriculture Ecosystems & Environment 319.	AUSTRIA	Europe
Iverson, A. L., D. J. Gonthier, D. Pak, K. K. Ennis, R. J. Burnham, I. Perfecto, M. R. Rodriguez, and J. H. Vandermeer. 2019. A multifunctional approach for achieving simultaneous biodiversity conservation and farmer livelihood in coffee agroecosystems. Biological Conservation 238.	PUERTO RICO	North America
Jones, L., G. L. Brennan, A. Lowe, S. Creer, C. R. Ford, and N. de Vere. 2021. Shifts in honeybee foraging reveal historical changes in floral resources. Communications Biology 4.	UK	Europe
Kansiime, M. K., R. D. Girling, I. Mugambi, J. Mulema, G. Oduor, D. Chacha, D. Ouvrard, W. Kinuthia, and M. P. D. Garratt. 2021. Rural livelihood diversity and its influence on the ecological intensification potential of smallholder farms in Kenya. Food and Energy Security 10.	KENYA	Africa
Klatt, B. K., L. Nilsson, and H. G. Smith. 2020. Annual flowers strips benefit bumble bee colony growth and reproduction. Biological Conservation 252.	SWEDEN	Europe
Klaus, F., T. Tscharntke, J. Uhler, and I. Grass. 2021. Calcareous grassland fragments as sources of bee pollinators for the surrounding agricultural landscape. Global Ecology and Conservation 26.	GERMANY	Europe
Kleijn, D., T. E. W. Linders, A. Stip, J. C. Biesmeijer, F. L. Wackers, and T. Bukovinszky. 2018. Scaling up effects of measures mitigating pollinator loss from local- to landscape-level population responses. Methods in Ecology and Evolution 9:1727-1738.	NETHERLANDS	Europe
Koneri, R., M. J. Nangoy, and Wakhid. 2021. Richness and diversity of insect pollinators in various habitats around Bogani Nani Wartabone National Park, North Sulawesi, Indonesia. Biodiversitas 22:288-297.	INDONESIA	Asia
Kratschmer, S., B. Pachinger, M. Schwantzer, D. Paredes, G. Guzman, J. A. Gomez, J. A. Entrenas, M. Guernion, F. Burel, A. Nicolai, A. Fertil, D. Popescu, L. Macavei, A. Hoble, C. Bunea, M. Kriechbaum, J. G. Zaller, and S. Winter. 2019. Response of wild bee diversity, abundance, and functional traits to vineyard inter-row management intensity and landscape diversity across Europe. Ecology and Evo…	AUSTRIA	Europe
Krimmer, E., E. A. Martin, J. Krauss, A. Holzschuh, and I. Steffan-Dewenter. 2019. Size, age and surrounding semi-natural habitats modulate the effectiveness of flower-rich agri-environment schemes to promote pollinator visitation in crop fields. Agriculture Ecosystems & Environment 284.	GERMANY	Europe
Linden, V. M. G., I. Grass, E. Joubert, T. Tscharntke, S. M. Weier, and P. J. Taylor. 2019. Ecosystem services and disservices by birds, bats and monkeys change with macadamia landscape heterogeneity. Journal of Applied Ecology 56:2069-2078.	SOUTH AFRICA	Africa
Lorandi, S., K. Mustin, R. Halinski, and C. A. Iserhard. 2021. Are there differences in the diversity of bees between organic and conventional agroecosystems in the Pampa biome? Journal of Apicultural Research.	BRAZIL	South America
Macri, I. N., D. E. Vazquez, E. A. Pagano, J. A. Zavala, and W. M. Farina. 2021. Evaluating the Impact of Post-Emergence Weed Control in Honeybee Colonies Located in Different Agricultural Surroundings. Insects 12.	ARGENTINA	South America
Mallinger, R. E., J. G. Franco, D. A. Prischmann-Voldseth, and J. R. Prasifka. 2019. Annual cover crops for managed and wild bees: Optimal plant mixtures depend on pollinator enhancement goals. Agriculture Ecosystems & Environment 273:107-116.	USA	North America
Martinez-Nunez, C., and P. J. Rey. 2021. Hybrid networks reveal contrasting effects of agricultural intensification on antagonistic and mutualistic motifs. Functional Ecology 35:1341-1352.	SPAIN	Europe
Maurer, C., L. Bosco, E. Klaus, S. A. Cushman, R. Arlettaz, and A. Jacot. 2020. Habitat amount mediates the effect of fragmentation on a pollinator's reproductive performance, but not on its foraging behaviour. Oecologia 193:523-534.	SWITZERLAND	Europe
McAulay, M. K., and J. R. K. Forrest. 2019. How do sunflower pollen mixtures affect survival of queenless microcolonies of bumblebees (Bombus impatiens)? Arthropod-Plant Interactions 13:517-529.	CANADA	North America
Milicic, M., A. Vujic, and P. Cardoso. 2018. Effects of climate change on the distribution of hoverfly species (Diptera: Syrphidae) in Southeast Europe. Biodiversity and Conservation 27:1173-1187.	SERBIA	Europe
Millard, J., C. L. Outhwaite, R. Kinnersley, R. Freeman, R. D. Gregory, O. Adedoja, S. Gavini, E. Kioko, M. Kuhlmann, J. Ollerton, Z.-X. Ren, and T. Newbold. 2021. Global effects of land-use intensity on local pollinator biodiversity. Nature Communications 12.	UK	Europe
Mitchell, N., S. A. Chamberlain, and K. D. Whitney. 2021. Proximity to crop relatives determines some patterns of natural selection in a wild sunflower. Evolutionary Applications 14:1328-1342.	USA	North America
Mokkapati, J. S., A. J. Bednarska, and R. Laskowski. 2021. The development of the solitary bee Osmia bicornis is affected by some insecticide agrochemicals at environmentally relevant concentrations. Science of the Total Environment 775.	POLAND	Europe
Molina-Pardo, J. L., E. Rodriguez-Caballero, M. Cueto, P. Barranco, M. Sanchez-Robles, A. Laguia-Allue, and E. Gimenez-Luque. 2021. Effects of Agricultural Use on Endangered Plant Taxa in Spain. Agriculture-Basel 11.	SPAIN	Europe
Monasterolo, M., S. L. Poggio, D. Medan, and M. Devoto. 2020. Wider road verges sustain higher plant species richness and pollinator abundance in intensively managed agroecosystems. Agriculture Ecosystems & Environment 302.	ARGENTINA	South America
Montagnana, P. C., and M. J. O. Campos. 2020. Ruderal Plants Providing Bees Diversity on Rural Properties. Sociobiology 67:388-400.	BRAZIL	South America
Montgomery, I., T. Caruso, and N. Reid. 2020. Hedgerows as Ecosystems: Service Delivery, Management, and Restoration. Pages 81-102 in D. J. Futuyma, editor. Annual Review of Ecology, Evolution, and Systematics, Vol 51, 2020.	UK	Europe
Montoya, D., B. Haegeman, S. Gaba, C. De Mazancourt, V. Bretagnolle, and M. Loreau. 2019. Trade-offs in the provisioning and stability of ecosystem services in agroecosystems. Ecological Applications 29.	FRANCE	Europe
Morrison, B. M. L., and R. Dirzo. 2020. Distinct responses of antagonistic and mutualistic networks to agricultural intensification. Ecology 101.	USA	North America
Morrison, B. M. L., B. J. Brosi, and R. Dirzo. 2020. Agricultural intensification drives changes in hybrid network robustness by modifying network structure. Ecology Letters 23:359-369.	USA	North America
Neov, B., A. Georgieva, R. Shumkova, G. Radoslavov, and P. Hristov. 2019. Biotic and Abiotic Factors Associated with Colonies Mortalities of Managed Honey Bee (Apis mellifera). Diversity-Basel 11.	BULGARIA	Europe
Nilsson, L., Y. Clough, H. G. Smith, J. A. Olsson, M. V. Brady, J. Hristov, P. Olsson, K. Skantze, D. Stahlberg, and J. Danhardt. 2019. A suboptimal array of options erodes the value of CAP ecological focus areas. Land Use Policy 85:407-418.	SWEDEN	Europe
Nooten, S. S., and S. M. Rehan. 2019. Agricultural land use yields reduced foraging efficiency and unviable offspring in the wild bee Ceratina calcarata. Ecological Entomology 44:534-542.	USA	North America
Nuernberger, F., A. Keller, S. Haertel, and I. Steffan-Dewenter. 2019. Honey bee waggle dance communication increases diversity of pollen diets in intensively managed agricultural landscapes. Molecular Ecology 28:3602-3611.	GERMANY	Europe
O'Brien, C., and H. S. Arathi. 2021. If You Build It, They Will Come-Agroecosystem-Based Management Practices Support Pollinators. Annals of the Entomological Society of America 114:322-328.	USA	North America
Otieno, M., I. Steffan-Dewenter, S. G. Potts, W. Kinuthia, M. J. Kasina, and M. P. D. Garratt. 2020. Enhancing legume crop pollination and natural pest regulation for improved food security in changing African landscapes. Global Food Security-Agriculture Policy Economics and Environment 26.	GERMANY	Europe
Pallavicini, Y., F. Bastida, E. Hernandez-Plaza, S. Petit, J. Izquierdo, and J. L. Gonzalez-Andujar. 2020. Local Factors Rather than the Landscape Context Explain Species Richness and Functional Trait Diversity and Responses of Plant Assemblages of Mediterranean Cereal Field Margins. Plants-Basel 9.	SPAIN	Europe
Pandey, A., G. Singh, S. Palni, N. Chandra, J. S. Rawat, and A. P. Singh. 2021. Application of remote sensing in alpine grasslands cover mapping of western Himalaya, Uttarakhand, India. Environmental Monitoring and Assessment 193.	INDIA	Asia
Paris, E. H., V. B. Castrejon, D. S. Walker, and C. P. Lope. 2020. The Origins of Maya Stingless Beekeeping. Journal of Ethnobiology 40:386-405.	MEXICO	North America
Pecina, M. V., R. D. Ward, R. G. H. Bunce, K. Sepp, V. Kuusemets, and O. Luuk. 2019. Country-scale mapping of ecosystem services provided by semi-natural grasslands. Science of the Total Environment 661:212-225.	ESTONIA	Europe
Pekar, J., M. Reiff, and I. Brezina. 2020. Location problem of Osmia cornuta nesting aids for optimum pollination. Plos One 15.	SLOVAKIA	Europe
Pereira, F. W., L. Carneiro, and R. B. Goncalves. 2021. More losses than gains in ground-nesting bees over 60 years of urbanization. Urban Ecosystems 24:233-242.	BRAZIL	South America
Porcel, M., G. K. S. Andersson, J. Palsson, and M. Tasin. 2018. Organic management in apple orchards: Higher impacts on biological control than on pollination. Journal of Applied Ecology 55:2779-2789.	SWEDEN	Europe
Proesmans, W., G. Smagghe, I. Meeus, D. Bonte, and K. Verheyen. 2019. The effect of mass-flowering orchards and semi-natural habitat on bumblebee colony performance. Landscape Ecology 34:1033-1044.	BELGIUM	Europe
Purvis, E. E. N., L. R. Best, and P. Galpern. 2021. Identifying key forage plants to support wild bee diversity and a species at risk in the Prairie Pothole Region. Insect Conservation and Diversity 14:851-861.	CANADA	North America
Raderschall, C. A., R. Bommarco, S. A. M. Lindstrom, and O. Lundin. 2021. Landscape crop diversity and semi-natural habitat affect crop pollinators, pollination benefit and yield. Agriculture Ecosystems & Environment 306.	SWEDEN	Europe
Raitif, J., M. Plantegenest, and J.-M. Roussel. 2019. From stream to land: Ecosystem services provided by stream insects to agriculture. Agriculture Ecosystems & Environment 270:32-40.	FRANCE	Europe
Ramos, D. d. L., M. M. C. Bustamante, F. D. da Silva E Silva, and L. G. Carvalheiro. 2018. Crop fertilization affects pollination service provision - Common bean as a case study. Plos One 13.	BRAZIL	South America
Riojas-Lopez, M. E., I. Alejandra Diaz-Herrera, H. Eduardo Fierros-Lopez, and E. Mellink. 2019. The effect of adjacent habitat on native bee assemblages in a perennial low-input agroecosystem in a semiarid anthropized landscape. Agriculture Ecosystems & Environment 272:199-205.	MEXICO	North America
Roquer-Beni, L., G. Alins, X. Arnan, V. Boreux, D. Garcia, P. A. Hamback, A.-K. Happe, A.-M. Klein, M. Minarro, K. Mody, M. Porcel, A. Rodrigo, U. Samnegard, M. Tasin, and J. Bosch. 2021. Management-dependent effects of pollinator functional diversity on apple pollination services: A response-effect trait approach. Journal of Applied Ecology 58:2843-2853.	SPAIN	Europe
Rosanigo, M. P., H. J. Marrero, and J. P. Torretta. 2020. Limiting resources on the reproductive success of a cavity-nesting bee species in a grassland agroecosystem. Journal of Apicultural Research 59:583-591.	ARGENTINA	South America
Rosas-Ramos, N., L. Banos-Picon, J. Tormos, and J. D. Asis. 2020. Natural enemies and pollinators in traditional cherry orchards: Functionally important taxa respond differently to farming system. Agriculture Ecosystems & Environment 295.	SPAIN	Europe
Rowe, L., D. Gibson, D. A. Landis, and R. Isaacs. 2021. Wild bees and natural enemies prefer similar flower species and respond to similar plant traits. Basic and Applied Ecology 56:1-+.	USA	North America
Sawe, T., A. Nielsen, and K. Eldegard. 2020. Crop Pollination in Small-Scale Agriculture in Tanzania: Household Dependence, Awareness and Conservation. Sustainability 12.	TANZANIA	Africa
Shields, M. W., A. C. Johnson, S. Pandey, R. Cullen, M. Gonzalez-Chang, S. D. Wratten, and G. M. Gurr. 2019. History, current situation and challenges for conservation biological control. Biological Control 131:25-35.	NEW ZEALAND	New Zealand
Simms, S. R., and L. Porter-Bolland. 2021. Local ecological knowledge of beekeeping with stingless bees (Apidae: Meliponini) in Central Veracruz, Mexico. Journal of Apicultural Research.	MEXICO	North America
Sole-Senan, X. O., A. Juarez-Escario, J. A. Conesa, and J. Recasens. 2018. Plant species, functional assemblages and partitioning of diversity in a Mediterranean agricultural mosaic landscape. Agriculture Ecosystems & Environment 256:163-172.	SPAIN	Europe
Souza e Silva, J. L., O. Cruz-Neto, C. A. Peres, M. Tabarelli, and A. V. Lopes. 2019. Climate change will reduce suitable Caatinga dry forest habitat for endemic plants with disproportionate impacts on specialized reproductive strategies. Plos One 14.	BRAZIL	South America
Staton, T., R. J. Walters, J. Smith, and R. D. Girling. 2019. Evaluating the effects of integrating trees into temperate arable systems on pest control and pollination. Agricultural Systems 176.	UK	Europe
Stenchly, K., A. Waongo, W. Schaeper, G. Nyarko, and A. Buerkert. 2019. Structural landscape changes in urban and peri-urban agricultural systems of two West African cities and their relations to ecosystem services provided by woody plant communities. Urban Ecosystems 22:397-408.	BURKINA FASO & GHANA	Africa
Synes, N. W., C. Brown, S. C. F. Palmer, G. Bocedi, P. E. Osborne, K. Watts, J. Franklin, and J. M. J. Travis. 2019. Coupled land use and ecological models reveal emergence and feedbacks in socio-ecological systems. Ecography 42:814-825.	UK	Europe
Tangtorwongsakul, P., N. Warrit, and G. A. Gale. 2018. Effects of landscape cover and local habitat characteristics on visiting bees in tropical orchards. Agricultural and Forest Entomology 20:28-40.	THAILAND	Asia
Tarifa, R., C. Martinez-Nunez, F. Valera, J. P. Gonzalez-Varo, T. Salido, and P. J. Rey. 2021. Agricultural intensification erodes taxonomic and functional diversity in Mediterranean olive groves by filtering out rare species. Journal of Applied Ecology 58:2266-2276.	SPAIN	Europe
Tong, Z., H. Xu, and S. Huang. 2018. Examining methodologies of pollinator detection in the field. Biodiversity Science 26:433-444.	CHINA	Asia
Topitzhofer, E., H. Lucas, P. Chakrabarti, C. Breece, V. Bryant, and R. R. Sagili. 2019. Assessment of Pollen Diversity Available to Honey Bees (Hymenoptera: Apidae) in Major Cropping Systems During Pollination in the Western United States. Journal of Economic Entomology 112:2040-2048.	USA	North America
Toshack, M., and E. Elle. 2019. Wild bumble bee foraging preferences and fat content in highbush blueberry agro-ecosystems. Apidologie 50:425-435.	CANADA	North America
Trillo, A., J. M. Herrera, and M. Vila. 2018. Managed bumble bees increase flower visitation but not fruit weight in polytunnel strawberry crops. Basic and Applied Ecology 30:32-40.	SPAIN	Europe
Vaidya, C., K. Fisher, and J. Vandermeer. 2018. Colony Development and Reproductive Success of Bumblebees in an Urban Gradient. Sustainability 10.	USA	North America
Vidal, M. C., T. J. Anneberg, A. E. Cure, D. M. Althoff, and K. A. Segraves. 2021. The variable effects of global change on insect mutualisms. Current Opinion in Insect Science 47:46-52.	USA	North America
Villa-Galaviz, E., S. M. Smart, E. L. Clare, S. E. Ward, and J. Memmott. 2021. Differential effects of fertilisers on pollination and parasitoid interaction networks. Journal of Animal Ecology 90:404-414.	UK	Europe
Warzecha, D., T. Diekoetter, V. Wolters, and F. Jauker. 2018. Attractiveness of wildflower mixtures for wild bees and hoverflies depends on some key plant species. Insect Conservation and Diversity 11:32-41.	GERMANY	Europe
Wilson, C. J., and M. A. Jamieson. 2019. The effects of urbanization on bee communities depends on floral resource availability and bee functional traits. Plos One 14.	USA	North America
Wu, P., J. C. Axmacher, X. Song, X. Zhang, H. Xu, C. Chen, Z. Yu, and Y. Liu. 2018. Effects of Plant Diversity, Vegetation Composition, and Habitat Type on Different Functional Trait Groups of Wild Bees in Rural Beijing. Journal of Insect Science 18.	CHINA	Asia

## Sheet: #10 Neonics sublethal
CITATION	COUNTRY	REGION
Almeida, C. H. S., K. Haddi, P. F. S. Toledo, S. M. Rezende, W. C. Santana, R. N. C. Guedes, P. L. Newland, and E. E. Oliveira. 2021. Sublethal agrochemical exposures can alter honey bees' and Neotropical stingless bees' color preferences, respiration rates, and locomotory responses. Science of the Total Environment 779.	BRAZIL	South America
Anderson, N. L., and A. N. Harmon-Threatt. 2021. Chronic contact with imidacloprid during development may decrease female solitary bee foraging ability and increase male competitive ability for mates. Chemosphere 283.	USA	North America
Cecala, J. M., and E. E. W. Rankin. 2021. Pollinators and plant nurseries: how irrigation and pesticide treatment of native ornamental plants impact solitary bees. Proceedings of the Royal Society B-Biological Sciences 288.	USA	North America
Cervantes-Loreto, A., C. A. Ayers, E. K. Dobbs, B. J. Brosi, and D. B. Stouffer. 2021. The context dependency of pollinator interference: How environmental conditions and co-foraging species impact floral visitation. Ecology Letters 24:1443-1454.	USA	North America
Claus, G., M. Pisman, P. Spanoghe, G. Smagghe, and M. Eeraerts. 2021. Larval oral exposure to thiacloprid: Dose-response toxicity testing in solitary bees, Osmia spp. (Hymenoptera: Megachilidae). Ecotoxicology and Environmental Safety 215.	BELGIUM	Europe
Mokkapati, J. S., A. J. Bednarska, and R. Laskowski. 2021. The development of the solitary bee Osmia bicornis is affected by some insecticide agrochemicals at environmentally relevant concentrations. Science of the Total Environment 775.	POLAND	Europe
Stuligross, C., and N. M. Williams. 2021. Past insecticide exposure reduces bee reproduction and population growth rate. Proceedings of the National Academy of Sciences of the United States of America 118.	USA	North America
Van Oystaeyen, A., B. K. Klatt, C. Petit, N. Lenaerts, and F. Wackers. 2021. Short-term lab assessments and microcolonies are insufficient for the risk assessment of insecticides for bees. Chemosphere 273.	BELGIUM	Europe

## Sheet: #12 Pollination Networks
CITATION	COUNTRY	REGION
Alameda, D., B. Falcon Hidalgo, G. Rijo, D. de Vales Fernandez, A. Castaneda, and L. Manuel Leyva. 2020. Diurnal pollination network of "Cuabales de Cajalbana" a serpentine shrubwood in western Cuba. Revista del Jardin Botanico Nacional 41:25-30.	CUBA	North America
Arroyo-Correa, B., I. Bartomeus, and P. Jordano. 2021. Individual-based plant-pollinator networks are structured by phenotypic and microsite plant traits. Journal of Ecology 109:2832-2844.	SPAIN	Europe
Arroyo-Correa, B., L. A. Burkle, and C. Emer. 2020. Alien plants and flower visitors disrupt the seasonal dynamics of mutualistic networks. Journal of Ecology 108:1475-1486.	NEW ZEALAND	New Zealand
Baumgartner, M. T., M. Almeida-Neto, and L. C. Gomes. 2020. A novel coextinction model considering compensation and new interactions in ecological networks. Ecological Modelling 416.	BRAZIL	South America
Bergamo, P. J., A. Traveset, and A. Lazaro. 2021. Pollinator-Mediated Indirect Effects on Plant Fecundity Revealed by Network Indices. The American Naturalist 198:734-749.	SPAIN	Europe
Bing, J., X. Li, A. Haverkamp, I. T. Baldwin, B. S. Hansson, M. Knaden, and F. Yon. 2021. Variation in Manduca sexta Pollination-Related Floral Traits and Reproduction in a Wild Tobacco Plant. Frontiers in Ecology and Evolution 9.	USA	North America
Brettell, L. E., S. J. Martin, M. Riegler, and J. M. Cook. 2021. Vulnerability of island insect pollinator communities to pathogens. Journal of Invertebrate Pathology 186.	AUSTRALIA	Australia
Bustamante-Castillo, M., B. E. Hernandez-Banos, and M. d. C. Arizmendi. 2020. Hummingbird-plant visitation networks in agricultural and forested areas in a tropical dry forest region of Guatemala. Journal of Ornithology 161:189-201.	GUATEMALA	North America
CaraDonna, P. J., L. A. Burkle, B. Schwarz, J. Resasco, T. M. Knight, G. Benadi, N. Bluethgen, C. F. Dormann, Q. Fang, J. Frund, B. Gauzens, C. N. Kaiser-Bunbury, R. Winfree, and D. P. Vazquez. 2021. Seeing through the static: the temporal dimension of plant-animal mutualistic interactions. Ecology Letters 24:149-161.	USA	North America
Carpentier, C., G. Barabas, J. W. Spaak, and F. De Laender. 2021. Reinterpreting the relationship between number of species and number of links connects community structure and stability. Nature Ecology & Evolution 5:1102-1115.	BELGIUM	Europe
Chakraborty, P., S. Chatterjee, B. M. Smith, and P. Basu. 2021. Seasonal dynamics of plant pollinator networks in agricultural landscapes: how important is connector species identity in the network? Oecologia 196:825-837.	INDIA	Asia
Chesshire, P. R., L. M. McCabe, and N. S. Cobb. 2021. Variation in Plant-Pollinator Network Structure along the Elevational Gradient of the San Francisco Peaks, Arizona. Insects 12.	USA	North America
Cirtwill, A. R., G. V. Dalla Riva, N. J. Baker, M. Ohlsson, I. Norstrom, I.-M. Wohlfarth, J. A. Thia, and D. B. Stouffer. 2020. Related plants tend to share pollinators and herbivores, but strength of phylogenetic signal varies among plant families. New Phytologist 226:909-920.	NEW ZEALAND	New Zealand
Classen, A., C. D. Eardley, A. Hemp, M. K. Peters, R. S. Peters, A. Ssymank, and I. Steffan-Dewenter. 2020. Specialization of plant-pollinator interactions increases with temperature at Mt. Kilimanjaro. Ecology and Evolution 10:2182-2195.	TANZANIA	Africa
Colom, P., A. Traveset, and C. Stefanescu. 2021. Long-term effects of abandonment and restoration of Mediterranean meadows on butterfly-plant interactions. Journal of Insect Conservation 25:383-393.	SPAIN	Europe
Corcos, D., A. Cappellari, M. Mei, D. Paniccia, P. Cerretti, and L. Marini. 2020. Contrasting effects of exotic plant invasions and managed honeybees on plant-flower visitor interactions. Diversity and Distributions 26:1397-1408.	ITALY	Europe
da Silva, L. B., J. B. da Silva, C. S. Souza, M. M. Guimaraes, M. F. Sales, and C. C. de Castro. 2021. Plant-animal interactions of understory species in an area of tropical rainforest, north-eastern Brazil. Austral Ecology 46:561-573.	BRAZIL	South America
de Espanes, P. M., R. Ramos-Jiliberto, and J. A. Soto. 2021. Avoiding artifacts when varying the number of species in ecological models. Ecology Letters 24:1976-1987.	CHILE	South America
Deora, T., M. A. Ahmed, B. W. Brunton, and T. L. Daniel. 2021. Learning to feed in the dark: how light level influences feeding in the hawkmoth Manduca sexta. Biology Letters 17.	USA	North America
Dore, M., C. Fontaine, and E. Thebault. 2021. Relative effects of anthropogenic pressures, climate, and sampling design on the structure of pollination networks at the global scale. Global Change Biology 27:1266-1280.	FRANCE	Europe
Draper, J. T., T. Haigh, O. Atakan, D. T. Limgenco, T. Kearney, L. Taylor, J. Wong, E. Kalderovskis, M. Tuiwawa, O. K. Davies, M. I. Stevens, and M. P. Schwarz. 2021. Extreme host range in an insular bee supports the super-generalist hypothesis with implications for both weed invasion and crop pollination. Arthropod-Plant Interactions 15:13-22.	FIJI	Fiji
du Plessis, M., C. L. Seymour, C. N. Spottiswoode, and A. Coetzee. 2021. Artificial nectar feeders reduce sunbird abundance and plant visitation in Cape Fynbos adjacent to suburban areas. Global Ecology and Conservation 28.	SOUTH AFRICA	Africa
Duchenne, F., C. Fontaine, E. Teuliere, and E. Thebault. 2021. Phenological traits foster persistence of mutualistic networks by promoting facilitation. Ecology Letters 24:2088-2099.	FRANCE	Europe
Fantinato, E., J. Sonkoly, P. Torok, and G. Buffa. 2021. Patterns of pollination interactions at the community level are related to the type and quantity of floral resources. Functional Ecology 35:2461-2471.	ITALY	Europe
Farine, D. R. 2021. Structural trade-offs can predict rewiring in shrinking social networks. Journal of Animal Ecology 90:120-130.	GERMANY	Europe
Farris, E., M. Orru, M. Ucchesu, A. Amadori, M. Porceddu, and G. Bacchetta. 2020. Morpho-Colorimetric Characterization of the Sardinian Endemic Taxa of the Genus Anchusa L. by Seed Image Analysis. Plants-Basel 9.	ITALY	Europe
Ferreira, P. A., D. Boscolo, L. E. Lopes, L. G. Carvalheiro, J. C. Biesmeijer, P. L. B. da Rocha, and B. F. Viana. 2020. Forest and connectivity loss simplify tropical pollination networks. Oecologia 192:577-590.	BRAZIL	South America
Flaminio, S., R. Ranalli, L. Zavatta, M. Galloni, and L. Bortolotti. 2021. Beewatching: A Project for Monitoring Bees through Photos. Insects 12.	ITALY	Europe
Fodor, E. 2020. Summary bipartite networks: trees in Romanian forests - wood pathogenic and sapro-pathogenic fungi. Journal of Plant Pathology 102:89-102.	ROMANIA	Europe
Gao, E., C. Bi, X. Li, L. Yang, L. Liu, M. Yao, Z. Zhao, and N. Lu. 2021. Effects of grazing in growing seasons on pollination networks in alpine meadow based on data of three consecutive years. Acta Ecologica Sinica 41:1472-1481.	TIBET	Asia
Gao, E., Y. Wang, C. Bi, C. N. Kaiser-Bunbury, and Z. Zhao. 2021. Restoration of Degraded Alpine Meadows Improves Pollination Network Robustness and Function in the Tibetan Plateau. Frontiers in Ecology and Evolution 9.	TIBET	Asia
Gegear, R. J., K. N. Heath, and E. F. Ryder. 2021. Modeling scale up of anthropogenic impacts from individual pollinator behavior to pollination systems. Conservation Biology 35:1519-1529.	USA	North America
Hachuy-Filho, L., C. S. Ballarin, and F. W. Amorim. 2020. Changes in plant community structure and decrease in floral resource availability lead to a high temporal beta-diversity of plant-bee interactions. Arthropod-Plant Interactions 14:571-583.	BRAZIL	South America
Hernandez-Teixidor, D., N. Diaz-Luis, F. M. Medina, and M. Nogales. 2020. First record of geckos visiting flowers in the Palaearctic Ecozone. Current Zoology 66:447-448.	SPAIN	Europe
Izquierdo-Palma, J., M. del Coro Arizmendi, C. Lara, and J. Francisco Ornelas. 2021. Forbidden links, trait matching and modularity in plant-hummingbird networks: Are specialized modules characterized by higher phenotypic floral integration? PeerJ 9.	MEXICO	North America
Lautenschleger, A., J. Vizentin-Bugoni, L. B. Cavalheiro, and C. A. Iserhard. 2021. Morphological matching and phenological overlap promote niche partitioning and shape a mutualistic plant-hawkmoth network. Ecological Entomology 46:292-300.	BRAZIL	South America
Lazaro, A., A. Mueller, A. W. Ebmer, H. H. Dathe, E. Scheuchl, M. Schwarz, S. Risch, A. Pauly, J. Devalez, T. Tscheulin, C. Gomez-Martinez, E. Papas, J. Pickering, N. M. Waser, and T. Petanidou. 2021. Impacts of beekeeping on wild bee diversity and pollination networks in the Aegean Archipelago. Ecography 44:1353-1365.	GREECE	Europe
Lazaro, A., C. Gomez-Martinez, D. Alomar, M. A. Gonzalez-Estevez, and A. Traveset. 2020. Linking species-level network metrics to flower traits and plant fitness. Journal of Ecology 108:1287-1298.	SPAIN	Europe
Liu, H., Z. Liu, M. Zhang, J. Bascompte, F. He, and C. Chu. 2021. Geographic variation in the robustness of pollination networks is mediated by modularity. Global Ecology and Biogeography 30:1447-1460.	CHINA	Asia
Losapio, G., E. N. Hasday, X. Espadaler, C. Germann, F. Javier Ortiz-Sanchez, A. Pont, D. Sommaggio, and C. Schoeb. 2021. Facilitation and biodiversity jointly drive mutualistic networks. Journal of Ecology 109:2029-2037.	SPAIN	Europe
Maia, K. P., F. M. D. Marquitti, I. P. Vaughan, J. Memmott, and R. L. G. Raimundo. 2021. Interaction generalisation and demographic feedbacks drive the resilience of plant-insect networks to extinctions. Journal of Animal Ecology 90:2109-2121.	UK	Europe
Malena, S., P. Meli, and A. Rovere. 2021. Criteria to select vegetal species for restoration of plant-pollinator interactions in agricultural landscapes of the Pampa grassland (Argentina). Acta Oecologica-International Journal of Ecology 111.	ARGENTINA	South America
Manlick, P. J., and S. D. Newsome. 2021. Adaptive foraging in the Anthropocene: can individual diet specialization compensate for biotic homogenization? Frontiers in Ecology and the Environment 19:510-518.	USA	North America
Martinez-Garcia, V., O. Gonzalez, and R. Ortiz-Pulido. 2020. Hummingbird-Plant Network in a Lowland Dry Forest in Yucatan, Mexico. Tropical Conservation Science 13:1940082920973830-1940082920973830.	MEXICO	North America
Martinez-Nunez, C., A. J. Manzaneda, and P. J. Rey. 2020. Plant-solitary bee networks have stable cores but variable peripheries under differing agricultural management: Bioindicator nodes unveiled. Ecological Indicators 115.	SPAIN	Europe
Mertens, J. E. J., L. Brisson, S. Janecek, Y. Klomberg, V. Maicher, S. Safian, S. Delabye, P. Potocky, I. N. Kobe, T. Pyrcz, and R. Tropek. 2021. Elevational and seasonal patterns of butterflies and hawkmoths in plant-pollinator networks in tropical rainforests of Mount Cameroon. Scientific Reports 11.	CAMEROON	Africa
Metelmann, S., S. Sakai, M. Kondoh, and A. Telschow. 2020. Evolutionary stability of plant-pollinator networks: efficient communities and a pollination dilemma. Ecology Letters 23:1747-1755.	GERMANY	Europe
Minachilis, K., A. Kantsa, J. Devalez, P. Trigas, T. Tscheulin, and T. Petanidou. 2020. Bumblebee diversity and pollination networks along the elevation gradient of Mount Olympus, Greece. Diversity and Distributions 26:1566-1581.	GREECE	Europe
Moran-Lopez, T., W. D. Espindola, B. S. Vizzachero, A. Fontanella, L. Salinas, C. Arana, G. Amico, M. A. Pizo, T. A. Carlo, and J. M. Morales. 2020. Can network metrics predict vulnerability and species roles in bird-dispersed plant communities? Not without behaviour. Ecology Letters 23:348-358.	ARGENTINA	South America
Moreno-Mateos, D., A. Alberdi, E. Morrien, W. H. van der Putten, A. Rodriguez-Una, and D. Montoya. 2020. The long-term restoration of ecosystem complexity. Nature Ecology & Evolution 4:676-685.	USA	North America
Moriwaki, H., M. Takyu, and Y. Kameyama. 2020. Temporal variations in the linkages between plants and flower visitors and the pollination success of Primula modesta along the snowmelt gradient. Nordic Journal of Botany 38.	JAPAN	Asia
Morrison, B. M. L., B. J. Brosi, and R. Dirzo. 2020. Agricultural intensification drives changes in hybrid network robustness by modifying network structure. Ecology Letters 23:359-369.	USA	North America
Neff, F., M. Braendle, D. Ambarli, C. Ammer, J. Bauhus, S. Boch, N. Hoelzel, V. H. Klaus, T. Kleinebecker, D. Prati, P. Schall, D. Schaefer, E.-D. Schulze, S. Seibold, N. K. Simons, W. W. Weisser, L. Pellissier, and M. M. Gossner. 2021. Changes in plant-herbivore network structure and robustness along land-use intensity gradients in grasslands and forests. Science Advances 7.	GERMANY	Europe
Nikkeshi, A., M. K. Hiraiwa, A. Ushimaru, K. Hoshizaki, A. Makita, and I. Mizuki. 2021. Evaluation of sampling effort required to assess pollen species richness on pollinators using rarefaction. Applications in Plant Sciences 9.	JAPAN	Asia
Oppenheimer, R. L., and J. T. Lill. 2021. A PLANT-BEE VISITATION NETWORK FOR PLUMMERS ISLAND, MD. Proceedings of the Entomological Society of Washington 123:365-381.	USA	North America
Ornai, A., and T. Keasar. 2020. Floral Complexity Traits as Predictors of Plant-Bee Interactions in a Mediterranean Pollination Web. Plants-Basel 9.	ISRAEL	Asia
Parra-Tabla, V., and G. Arceo-Gomez. 2021. Impacts of plant invasions in native plant-pollinator networks. New Phytologist 230:2117-2128.	MEXICO	North America
Paul, M., R. Singh, and S. K. Das. 2020. Preliminary Investigation on Moths (Lepidoptera: Heterocera) as Pollinators in Urban Settlements of Delhi. International Journal of Ecology & Development 35:91-98.	INDIA	Asia
Pauw, A., A. A. Cocucci, and A. N. Sersic. 2020. The least effective pollinator principle: specialized morphology despite generalized ecology. Plant Biology 22:924-931.	SOUTH AFRICA	Africa
Pelayo, R. C., L. D. Llambi, L. E. Gamez, Y. C. Barrios, L. A. Ramirez, J. E. Torres, and F. Cuesta. 2021. Plant Phenology Dynamics and Pollination Networks in Summits of the High Tropical Andes: A Baseline for Monitoring Climate Change Impacts. Frontiers in Ecology and Evolution 9.	VENEZUELA	South America
Peralta, G., D. P. Vazquez, N. P. Chacoff, S. B. Lomascolo, G. L. W. Perry, and J. M. Tylianakis. 2020. Trait matching and phenological overlap increase the spatio-temporal stability and functionality of plant-pollinator interactions. Ecology Letters 23:1107-1116.	ARGENTINA	South America
Pires, M. M., J. L. O'Donnell, L. A. Burkle, C. Diaz-Castelazo, D. H. Hembry, J. D. Yeakel, E. A. Newman, L. P. Medeiros, M. A. M. deAguiar, and P. R. Guimaraes Jr. 2020. The indirect paths to cascading effects of extinctions in mutualistic networks. Ecology 101.	BRAZIL	South America
Ponisio, L. C. 2020. Pyrodiversity promotes interaction complementarity and population resistance. Ecology and Evolution 10:4431-4447.	USA	North America
Prendergast, K. S., and J. Ollerton. 2021. Plant-pollinator networks in Australian urban bushland remnants are not structurally equivalent to those in residential gardens. Urban Ecosystems 24:973-987.	AUSTRALIA	Australia
Prior, K. M., S. A. Meadley-Dunphy, and M. E. Frederickson. 2020. Interactions between seed-dispersing ant species affect plant community composition in field mesocosms. Journal of Animal Ecology 89:2485-2495.	CANADA	North America
Queiroz, J. A., U. M. Diniz, D. P. Vazquez, Z. M. Quirino, F. A. R. Santos, M. A. R. Mello, and I. C. Machado. 2021. Bats and hawkmoths form mixed modules with flowering plants in a nocturnal interaction networkPalavras-chave. Biotropica 53:596-607.	BRAZIL	South America
Romero, D., C. Ornosa, P. Vargas, and J. M. Olesen. 2020. Solitary bees (Hymenoptera, Apoidea) as connectors in pollination networks: the case of Rhodanthidium. Apidologie 51:844-854.	SPAIN	Europe
Ropars, L., L. Affre, M. Aubert, C. Fernandez, F. Flacher, D. Genoud, F. Guiter, C. Jaworski, X. Lair, C. Mutillod, G. Neve, L. Schurr, and B. Geslin. 2020. Pollinator Specific Richness and Their Interactions With Local Plant Species: 10 Years of Sampling in Mediterranean Habitats. Environmental Entomology 49:947-955.	FRANCE	Europe
Ross, S. R. P. J., J.-F. Arnoldi, M. Loreau, C. D. White, J. C. Stout, A. L. Jackson, and I. Donohue. 2021. Universal scaling of robustness of ecosystem services to species loss. Nature Communications 12.	IRELAND	Europe
Santamaria, S., and M. Mendez. 2021. Small-scale spatial heterogeneity and diversity of plant-flower visitor interactions in high mountains. Ecosistemas 30.	SPAIN	Europe
Sargent, A. J., D. J. E. Groom, and A. Rico-Guevara. 2021. Locomotion and Energetics of Divergent Foraging Strategies in Hummingbirds: A Review. Integrative and Comparative Biology 61:736-748.	USA	North America
Schlautmann, J., F. Rehling, J. Albrecht, B. Jaroszewicz, D. G. Schabo, and N. Farwig. 2021. Observing frugivores or collecting scats: a method comparison to construct quantitative seed dispersal networks. Oikos 130:1359-1369.	POLAND	Europe
Sheykhali, S., J. Fernandez-Gracia, A. Traveset, M. Ziegler, C. R. Voolstra, C. M. Duarte, and V. M. Eguiluz. 2020. Robustness to extinction and plasticity derived from mutualistic bipartite ecological networks. Scientific Reports 10.	SPAIN	Europe
Simmons, B. I., A. P. Beckerman, K. Hansen, P. K. Maruyama, C. Televantos, J. Vizentin-Bugoni, and B. Dalsgaard. 2021. Niche and neutral processes leave distinct structural imprints on indirect interactions in mutualistic networks. Functional Ecology 35:753-763.	UK	Europe
Somanathan, H., S. Krishna, E. M. Jos, V. Gowda, A. Kelber, and R. M. Borges. 2020. Nocturnal Bees Feed on Diurnal Leftovers and Pay the Price of Day - Night Lifestyle Transition. Frontiers in Ecology and Evolution 8.	INDIA	Asia
Son, M. W., and C. Jung. 2021. Effects of Blooming in Ground Cover on the Pollinator Network and Fruit Production in Apple Orchards. Korean Journal of Applied Entomology 60:115-122.	KOREA	Asia
Souza, C. S., P. K. Maruyama, K. C. B. S. Santos, I. G. Varassin, C. L. Gross, and A. C. Araujo. 2021. Plant-centred sampling estimates higher beta diversity of interactions than pollinator-based sampling across habitats. New Phytologist 230:2501-2512.	BRAZIL	South America
Stewart, A. B., and P. Waitayachart. 2020. Year-round temporal stability of a tropical, urban plant-pollinator network. Plos One 15.	THAILAND	Asia
Stock, M., N. Piot, S. Vanbesien, B. Vaissiere, C. Coiffait-Gombault, G. Smagghe, and B. De Baets. 2020. Information content in pollination network reveals missing interactions. Ecological Modelling 431.	BELGIUM	Europe
Stock, M., N. Piot, S. Vanbesien, J. Meys, G. Smagghe, and B. De Baets. 2021. Pairwise learning for predicting pollination interactions based on traits and phylogeny. Ecological Modelling 451.	BELGIUM	Europe
Strydom, T., G. V. Dalla Riva, and T. Poisot. 2021. SVD Entropy Reveals the High Complexity of Ecological Networks. Frontiers in Ecology and Evolution 9.	CANADA	North America
Svara, E. M., V. Stefan, E. Sossai, R. Feldmann, D. J. Aguilon, A. Bontsutsnaja, A. E-Vojtko, I. C. Kilian, P. Lang, M. Motlep, E. Prangel, M.-L. Viljur, T. M. Knight, and L. Neuenkamp. 2021. Effects of different types of low-intensity management on plant-pollinator interactions in Estonian grasslands. Ecology and Evolution 11:16909-16926.	ESTONIA	Europe
Tapsak, S. T., J. M. Hranitz, C. R. Percival, K. L. Pulley, V. H. Gonzalez, T. Petanidou, T. Tscheulin, A. Kantsa, and J. F. Barthell. 2020. Generalist Pollinators are the Foundation of a Summer Coastal Pollination Network in Dune Habitat. Integrative and Comparative Biology 60:E426-E426.	GREECE	Europe
Thomson, J. D. 2021. Editorial: How worthwhile are pollination networks? Journal of Pollination Ecology 28.	CANADA	North America
Valadares, E. F., A. T. Carvalho, and C. F. Martins. 2021. Nest density, spatial distribution, and bionomy of Trigona spinipes (Apidae: Meliponini). Journal of Apicultural Research.	BRAZIL	South America
Vitt, P., K. Havens, C. L. Jolls, and T. M. Knight. 2020. Temporal variation in the roles of exotic and native plant species in plant-pollinator networks. Ecosphere 11.	USA	North America
Vizentin-Bugoni, J., V. J. Debastiani, V. A. G. Bastazini, P. K. Maruyama, and J. H. Sperry. 2020. Including rewiring in the estimation of the robustness of mutualistic networks. Methods in Ecology and Evolution 11:106-116.	BRAZIL	South America
Wang, L.-L., Y.-P. Yang, and Y.-W. Duan. 2021. Pollinator individual-based networks reveal the specialized plant-pollinator mutualism in two biodiverse communities. Ecology and Evolution 11:17509-17518.	CHINA	Asia
Wang, X., M. Wen, X. Qian, N. Pei, and D. Zhang. 2020. Plants are visited by more pollinator species than pollination syndromes predicted in an oceanic island community. Scientific Reports 10.	PARACEL ISLANDS	Asia
Wang, X., T. Zeng, M. Wu, and D. Zhang. 2020. Seasonal dynamic variation of pollination network is associated with the number of species in flower in an oceanic island community. Journal of Plant Ecology 13:657-666.	PARACEL ISLANDS	Asia
Wang, X., T. Zeng, M. Wu, and D. Zhang. 2021. A half-day flowering pattern helps plants sharing pollinators in an oceanic island community. Journal of Tropical Ecology 37:16-25.	PARACEL ISLANDS	Asia
Wayo, K., T. Sritongchuay, B. Chuttong, K. Attasopa, and S. Bumrungsri. 2020. Local and Landscape Compositions Influence Stingless Bee Communities and Pollination Networks in Tropical Mixed Fruit Orchards, Thailand. Diversity-Basel 12.	THAILAND	Asia
Week, B., and S. L. Nuismer. 2021. Coevolutionary Arms Races and the Conditions for the Maintenance of Mutualism. American Naturalist 198:195-205.	SOUTH AFRICA	Africa
Young, A. M., S. Kodabalagi, A. Brockmann, and F. C. Dyer. 2021. A hard day's night: Patterns in the diurnal and nocturnal foraging behavior of Apis dorsata across lunar cycles and seasons. Plos One 16.	INDIA	Asia
Zakardjian, M., B. Geslin, V. Mitran, E. Franquet, and H. Jourdan. 2020. Effects of Urbanization on Plant-Pollinator Interactions in the Tropics: An Experimental Approach Using Exotic Plants. Insects 11.	NEW CALEDONIA	New Caledonia
Zaninotto, V., A. Perrard, O. Babiar, A. Hansart, C. Hignard, and I. Dajoz. 2021. Seasonal Variations of Pollinator Assemblages among Urban and Rural Habitats: A Comparative Approach Using a Standardized Plant Community. Insects 12.	FRANCE	Europe
Zhang, C., Y.-M. An, Y. Jaeschke, L.-L. Wang, Z.-L. Zhou, L.-P. Wang, Y.-P. Yang, and Y.-W. Duan. 2020. Processes on reproductive ecology of plant species in the Qinghai-Xizang Plateau and adjacent highlands. Chinese Journal of Plant Ecology 44:1-21.	CHINA	Asia
Zhang, M., and F. He. 2021. Plant breeding systems influence the seasonal dynamics of plant-pollinator networks in a subtropical forest. Oecologia 195:751-758.	CHINA	Asia
Zografou, K., M. T. Swartz, V. P. Tilden, E. N. McKinney, J. A. Eckenrode, and B. J. Sewall. 2020. Stable generalist species anchor a dynamic pollination network. Ecosphere 11.	USA	North America

[truncated: 1 more sheets: #13 Taxonomic Impediment]
